# Supplementary material for: Pathogen Detection and Resistome Analysis in Healthy Shelter Dogs Using Whole Metagenome Sequencing
Source: Pathogens. 2025 Jan 5;14(1):33. doi: 10.3390/pathogens14010033 (PMC11768137; doi:10.3390/pathogens14010033)
Supplement: Supplementary file 1 [file pathogens-14-00033-s001.zip › Supplementary table 1.xlsx]

## Sheet: Suppl Table1
Supplementary Table 1: Number of reads and Shannon diversity index from fecal samples of 58 shelter dogs
Dog ID	Shelter ID	Age	Breed	Sex	Raw reads	Host reads (numbers)	Unclassified Reads (numbers)	Microbial reads (numbers)	Shannon Diversity index
AB1	AB	LessThan1	xheeler	Male	10000000	15526	1326193	2738281	2.05736
AB2	AB	GreaterThan2	chihuahua	Male	10000000	99602	855605	4868793	1.92416
AB3	AB	LessThan1	xterrier	Female	10000000	68299	2257554	2444147	2.76733
AB4	AB	1to2	xshep	Male	10000000	10786	1513808	1373406	2.93457
AB5	AB	LessThan1	xshep	Female	10000000	11150	1021006	2421844	1.691
AB6	AB	GreaterThan2	heeler	Female	10000000	21839	1555466	2693695	1.51162
AB7	AB	GreaterThan2	beagle	Female	10000000	16886	2234125	1978989	3.32016
AB8	AB	GreaterThan2	hound	Female	10000000	4278	1396333	2535389	1.33636
BC1	BC	1to2	xterrier	Male	10000000	16312	3768841	1402847	3.40226
BC2	BC	1to2	hound	Female	10000000	28179	1588294	3268527	2.35161
BC3	BC	1to2	xlab	Male	10000000	19177	1453288	2328535	2.38933
BC4	BC	1to2	xpit	Male	10000000	71461	780867	1790672	3.44578
BC5	BC	1to2	xpit	Female	10000000	99922	1981824	4197254	2.52619
BC7	BC	GreaterThan2	xcollie	Male	10000000	14279	1101049	2418672	2.37954
BR1	BR	LessThan1	pit	Female	5945652	221718	828374	1.19201e+06	2.63728
BR2	BR	GreaterThan2	chihuahua	Male	10000000	36421	2249716	2700863	3.04539
CC1	CC	GreaterThan2	blue.heeler	Male	10000000	49084	617008	1283908	2.7615
CC2	CC	LessThan1	hound	Female	10000000	18207	909217	2256576	1.61715
CC3	CC	LessThan1	shihtzu	Female	10000000	290696	1240347	1412957	3.05979
CC4	CC	LessThan1	xaussie	Male	10000000	29759	1726449	3226792	2.67218
CC6	CC	GreaterThan2	basset	Male	10000000	24253	895158	2050589	2.36848
CC7	CC	1to2	boxer	Male	10000000	3924	975715	1977361	0.996705
JO1	JO	LessThan1	xterrier	Female	10000000	387686	1905748	3308566	2.91602
JO2	JO	1to2	xpit	Male	10000000	18240	1755943	1992817	3.15916
JO3	JO	GreaterThan2	xbeagle	Female	10000000	18857	2238858	2009285	3.58399
JO4	JO	1to2	collie	Female	10000000	78495	1666209	2917296	2.44893
JO5	JO	LessThan1	xhound	Female	10000000	17064	2468973	2845963	2.34872
JO6	JO	LessThan1	xlab	Male	10000000	218729	1364938	1723333	2.85788
KR2	KR	1to2	xpit	Female	10000000	8431	3786742	1515827	2.87627
KR3	KR	1to2	xpit	Male	10000000	40475	2408862	1291663	3.45673
KR4	KR	1to2	border.collie	Female	10000000	288452	4599634	703914	3.32816
KR5	KR	1to2	xlab	Male	10000000	57932	1326368	2765700	2.5352
KR6	KR	1to2	xlab	Male	5298617	6348	1554749	1.86764e+06	2.68932
KR7	KR	GreaterThan2	pit	Male	10000000	282811	1069684	976505	3.21225
KW1	KW	LessThan1	xdane	Male	10000000	44225	1477686	1615089	2.61737
KW2	KW	LessThan1	xshep	Female	10000000	79935	3821374	2029691	3.39604
KW3	KW	LessThan1	border.collie	Male	10000000	19830	1093443	2389727	1.21574
KW4	KW	GreaterThan2	whippet	Female	10000000	756892	2933854	1119254	3.30949
KW5	KW	LessThan1	xcorgi	Female	10000000	73143	2060863	1342994	2.038
KW6	KW	1to2	xborder.collie	Male	10000000	61981	1888014	1998005	2.53969
KW7	KW	1to2	xchi	Female	5357521	10427	791106	1.0436e+06	1.61177
LC1	LC	GreaterThan2	hound	Male	10000000	27281	657636	3415083	1.74182
LC2	LC	1to2	pit	Male	10000000	30465	1582170	3078365	3.03099
LC3	LC	GreaterThan2	pit	Female	10000000	6716	2219987	2708297	3.07312
LC4	LC	GreaterThan2	xrott	Male	10000000	43981	2244477	3545542	2.4324
LC5	LC	GreaterThan2	aussie	Male	10000000	42393	1092244	2200363	2.71565
LC6	LC	1to2	xlab	Male	10000000	52471	1813803	1959726	2.431
SL1	SL	GreaterThan2	chihuahua	Male	10000000	9248	1321366	1158386	2.56575
SL2	SL	1to2	lab	Male	10000000	7610	965797	2360593	1.73771
SL4	SL	GreaterThan2	pit	Male	10000000	235454	1471913	3709633	1.19193
SL5	SL	1to2	xshep	Male	8941878	160652	1690675	1.35791e+06	3.24566
SL6	SL	1to2	hound	Male	10000000	28062	1545228	3616710	0.727928
UC1	UC	LessThan1	xcollie	Male	10000000	87594	2331163	3080243	2.17572
UC2	UC	LessThan1	xpit	Female	10000000	11888	1055840	2888272	2.46921
UC3	UC	1to2	boxer	Male	9820668	83584	2319588	2.85874e+06	1.18137
UC4	UC	1to2	xpit	Male	10000000	26115	1780370	2970515	2.35097
UC5	UC	LessThan1	xcollie	Female	10000000	21818	1468785	4076397	2.27585
UC6	UC	GreaterThan2	xdasch	Male	10000000	21437	2009437	1792126	3.07625
Total number					565364336	4538480	100059764	1.34796e+08	NA
Average number					9.74766e+06	78249.7	1.72517e+06	2.32407e+06	2.47862
Minimum number					5298617	3924	617008	703914	0.727928
Maximum number					10000000	756892	4599634	4868793	3.58399
