# Supplementary material for: Pathogen Detection and Resistome Analysis in Healthy Shelter Dogs Using Whole Metagenome Sequencing
Source: Pathogens. 2025 Jan 5;14(1):33. doi: 10.3390/pathogens14010033 (PMC11768137; doi:10.3390/pathogens14010033)
Supplement: Supplementary file 1 [file pathogens-14-00033-s001.zip › Supplementary table 2.xlsx]

## Sheet: Suppl Table 2
Supplementary Table 2: Taxonomic abundance table
#OTU ID	KR2	KR3	KR4	KR5	KR6	KR7	BC1	BC2	BC3	BC4	BC5	BC7	CC1	CC2	CC3	CC4	CC6	CC7	LC1	LC2	LC3	LC4	LC5	LC6	UC1	UC2	UC3	UC4	UC5	UC6	AB1	AB2	AB3	AB4	AB5	AB6	AB7	AB8	SL1	SL2	SL4	SL5	SL6	BR1	BR2	JO1	JO2	JO3	JO4
k__Bacteria;p__Acidobacteria;g__Pyrinomonas;s__Pyrinomonas methylaliphatogenes;x__unknown;y__unknown;z__unknown	0	0	0	0	0	0	0	0	0	0	0	0	0	0	0	0	0	0	0	0	0	0	0	0	0	0	0.000267	0	0	0	0	7.3e-05	0	0	0	0	0	0	0	0	0.00014	0.000416	0	0.000563	0	0.000135	0	0	0
k__Bacteria;p__Actinobacteria;g__Adlercreutzia;s__Adlercreutzia equolifaciens;x__unknown;y__unknown;z__Adlercreutzia equolifaciens DSM 19450	0	0	0	0	0	0	0	0	0	0	0	0	0	0	0	0	0	0	0	0.000397	0	0	0	0	0	0	0	0	0	0	0	0	0	0	0	0	0	0	0	0	0	0	0	0	0	0	0	0	0
k__Bacteria;p__Actinobacteria;g__Adlercreutzia;s__Adlercreutzia muris;x__unknown;y__unknown;z__unknown	0	0	0	0	0	0.000181	0	0	8.2e-05	0	0	0	0	0	0	0	0	0	0	0	0	0	0	9e-05	0	0	9.5e-05	0	0	0	9.7e-05	0	0	0	0	0	0	0	0	0	0	0	0	9.4e-05	0	0	0	0	0
k__Bacteria;p__Actinobacteria;g__Asaccharobacter;s__Asaccharobacter celatus;x__unknown;y__unknown;z__unknown	0	0	0	0	0	0	0	0	0	0	0	0	0	0	0	0	0	0	0	0.000345	0	0	0	0	0	0	0	0	0	0	0	0	0	0	0	0	0	0	0	0	0	0	0	0	0	0	0	0	0
k__Bacteria;p__Actinobacteria;g__Bifidobacterium;s__Bifidobacterium adolescentis;x__unknown;y__unknown;z__Bifidobacterium adolescentis ATCC 15703	0	0	0	0	0	0	0	0	0	0	0	0.003209	0	0	0	0	0	0	0	0	0	0	0	0	0	0.000115	0	0	0	0	0	0	0	0	0	0	0	0	0	0	0	0	0	0	0	0	0	0	0
k__Bacteria;p__Actinobacteria;g__Bifidobacterium;s__Bifidobacterium adolescentis;x__unknown;y__unknown;z__Bifidobacterium adolescentis LMG 10502	0	0	0	0	0	0	0	3.3e-05	0	0	0	0	0.000162	0	0	0	0	0	0	0	0	0	0	0	0	0	0	0	0	0	0	0	0	0	0	0	0	0	0	0	0	0	0	0	0	0	0	0	0
k__Bacteria;p__Actinobacteria;g__Bifidobacterium;s__Bifidobacterium adolescentis;x__unknown;y__unknown;z__unknown	0	0	0	0	0	0	0	0	0	0	0	0.002631	0.000289	0	0	0	0	0	0	0	0	0	0	0	0	0	0	0	0	0	0	0	0	0	0	0	0	0	0	0	0	0	0	0	0	0	0	0	0
k__Bacteria;p__Actinobacteria;g__Bifidobacterium;s__Bifidobacterium animalis;x__unknown;y__unknown;z__unknown	0	0	0	0	0	0	0	0	0	0	0	0	0	0	0	0	0	0	0	0	0	0	0	0	0	0	0	0	0	0	0	0	0	0	0	0	0	0	0	0	0	0	0	0	0	0	0	0	0
k__Bacteria;p__Actinobacteria;g__Bifidobacterium;s__Bifidobacterium breve;x__unknown;y__unknown;z__Bifidobacterium breve DSM 20213 = JCM 1192	0	0	0	0	0	0	0	0	0	0	0	0	0	0	0	0	0	0	0	0	0	0	0	0	0	0.000834	0	0	0	0	0	0	0	0	0	0	0	0	0	0	0	0	0	0	0	0	0	0	0
k__Bacteria;p__Actinobacteria;g__Bifidobacterium;s__Bifidobacterium catenulatum;x__Bifidobacterium catenulatum subsp. kashiwanohense;y__unknown;z__unknown	0	0	0	0	0	0	0	0	0	0	0	0	0	0	0	0	0	0	0	0	0	0	0	0	0	0	0	0	0	0	0	0	0	0	0	0	0	0	0	0	0	0	0	0	0	0	0	0	0
k__Bacteria;p__Actinobacteria;g__Bifidobacterium;s__Bifidobacterium choerinum;x__unknown;y__unknown;z__unknown	0	0.001066	0	0	0	0	0	0	0	0	0	0	0	0	0	0	0	0	0	0	0	0	0	0	0.002198	0	0	0	0	0	0	0	0	0	0	0	0	0	0	0	0	0	0	0	0	0	0	0	0
k__Bacteria;p__Actinobacteria;g__Bifidobacterium;s__Bifidobacterium cuniculi;x__unknown;y__unknown;z__unknown	0	0	0	0	0	0	0	0	0	0	0	0	0	0	0	0	0	0	0	0	0	0	0	0	0	0	0	0	0	0	0	0	0	0	0	0	0	0	0	0	0	0	0	0	0	0	0	0	0
k__Bacteria;p__Actinobacteria;g__Bifidobacterium;s__Bifidobacterium gallinarum;x__unknown;y__unknown;z__unknown	0	0.000237	0	0	0.000381	0	0	0	0	0	0	0.001075	0.001305	0	0	9.8e-05	6.9e-05	0.000272	0	0.000197	0	0	0	0	0.000122	0.005764	0	0	0	0	0	0	0	0	0	0	0	0	0.001435	0	8.3e-05	0.000573	0	0	0	0	0	0	0
k__Bacteria;p__Actinobacteria;g__Bifidobacterium;s__Bifidobacterium longum;x__Bifidobacterium longum subsp. longum;y__unknown;z__unknown	0	0	0	0	0	0	0	0	0	0	0	0.000398	0	0	0	0	0	0	0	0	0	0	0	0	0	0	0	0	0	0	0	0	0	0	0	0	0	0	0	0	0	0	0	0	0	0	0	0	0
k__Bacteria;p__Actinobacteria;g__Bifidobacterium;s__Bifidobacterium longum;x__Bifidobacterium longum subsp. suis;y__unknown;z__unknown	0	0	0	0	0	0	0	0	0	0	0	0.00186	0.00063	0	0	0	0	0	0	0	0	0	0	0	9.9e-05	0.001915	0	0	0	0	3.5e-05	0	0	0	0	0	0	0	0.000142	0	0	0	0	0	0	0	0	0	0
k__Bacteria;p__Actinobacteria;g__Bifidobacterium;s__Bifidobacterium longum;x__unknown;y__unknown;z__Bifidobacterium longum NCC2705	0	0	0	0	0	0	0	0	0	0	0	0.000489	0	0	0	0	0	0	0	0	0	0	0	0	0	0.000319	0	0	0	0	0	0	0	0	0	0	0	0	0	0	0	0	0	0	0	0	0	0	0
k__Bacteria;p__Actinobacteria;g__Bifidobacterium;s__Bifidobacterium longum;x__unknown;y__unknown;z__unknown	0	0	0	0	0	0	0	0	0	0	0	0.000834	0	0	0	0	0	0	0	0	0	0	0	0	0	0.001536	0	0	0	0	0	0	0	0	0	0	0	0	0	0	0	0	0	0	0	0	0	0	0
k__Bacteria;p__Actinobacteria;g__Bifidobacterium;s__Bifidobacterium mongoliense;x__unknown;y__unknown;z__Bifidobacterium mongoliense DSM 21395	0	0	0	0	0	0	0	0	0	0	0	0	0	0	0	0	0	0	0	0	0	0	0	0	0.000126	0	0	0	0	0	0	0	0	0	0	0	0	0	0	0	0	0	0	0	0	0	0	0	0
k__Bacteria;p__Actinobacteria;g__Bifidobacterium;s__Bifidobacterium pseudocatenulatum;x__unknown;y__unknown;z__unknown	0	0	0	0	0	0	0	0	0	0	0	0.000347	0	0	0	0.000523	0.000278	0	0	0	0	0	0	0	0	0	0	0	0	0	0	0	0	0	0	0	0	0	0	0	0	0	0	0	0	3.9e-05	0	0	0
k__Bacteria;p__Actinobacteria;g__Bifidobacterium;s__Bifidobacterium pseudolongum;x__Bifidobacterium pseudolongum subsp. globosum;y__unknown;z__unknown	0	0	0	0	0	0	0	0	0	0	0	0	0	0	0	0	0	0	0	0	0	0	0	0	0.002829	0	0	0	0	0	0	0	0	0	0	0	0	0	0	0	0	0	0	0	0	0	0	0	0
k__Bacteria;p__Actinobacteria;g__Bifidobacterium;s__Bifidobacterium pseudolongum;x__Bifidobacterium pseudolongum subsp. pseudolongum;y__unknown;z__unknown	0	0	0	0	0	0	0	0	0	0	0	0	0	0	0	0	0	0	0	0	0	0	0	0	0.002289	0	0	0	0	0	0	0	0	0	0	0	0	0	0	0	0	0	0	0	0	0	0	0	0
k__Bacteria;p__Actinobacteria;g__Bifidobacterium;s__Bifidobacterium pseudolongum;x__unknown;y__unknown;z__Bifidobacterium pseudolongum PV8-2	0	0.004202	0	0	0.000885	0	0	0	0	0	0	0	0	0	0	0	0	0	0	0	0	0	0	0	0.009346	0	0	0	0	0	0	0	0	0	0	0	0	0	0	0	0	0	0	0	0	0	0	0	0
k__Bacteria;p__Actinobacteria;g__Bifidobacterium;s__Bifidobacterium pseudolongum;x__unknown;y__unknown;z__unknown	0.000255	0.001698	0.002279	0.000287	0.000864	0.000603	0.000205	5.3e-05	0.000249	0.000194	0.000167	7.2e-05	0.000215	0.000229	0.000157	0	0.000106	0.000151	8.9e-05	0.000156	0.000148	0.000134	0.000336	0.000398	0.014111	7e-05	0.000788	5.7e-05	7.8e-05	0.000174	0.00015	9.2e-05	0.000146	0.00019	6.3e-05	3.9e-05	0.000203	6.7e-05	0.000442	9.8e-05	0.000141	0.00053	0.000117	0.000844	0.000148	0.000264	7.4e-05	9.3e-05	5.8e-05
k__Bacteria;p__Actinobacteria;g__Bifidobacterium;s__Bifidobacterium ruminantium;x__unknown;y__unknown;z__Bifidobacterium ruminantium DSM 6489	0	0	0	0	0	0	0	0	0	0	0	0.000661	0	0	0	0	0	0	0	0	0	0	0	0	0	0	0	0	0	0	0	0	0	0	0	0	0	0	0	0	0	0	0	0	0	0	0	0	0
k__Bacteria;p__Actinobacteria;g__Bifidobacterium;s__Bifidobacterium saeculare;x__unknown;y__unknown;z__Bifidobacterium saeculare DSM 6531 = LMG 14934	0	0	0	0	0	0	0	0	0	0	0	0	0	0	0	0	0	0	0	0	0	0	0	0	0	0	0	0	0	0	0	0	0	0	0	0	0	0	0	0	0	0	0	0	0	0	0	0	0
k__Bacteria;p__Actinobacteria;g__Brachybacterium;s__Brachybacterium muris;x__unknown;y__unknown;z__Brachybacterium muris UCD-AY4	0	0	0	0	0	0	0	0	0	0	0	0	0	0	0	0	0	0	0	0	0	0	0	0	0	0	0	0	0	0	0	0	0	0	0	0	0	0	0	0	0	0	0	6.9e-05	0	0	0	0	0
k__Bacteria;p__Actinobacteria;g__Cellulomonas;s__Cellulomonas carbonis;x__unknown;y__unknown;z__Cellulomonas carbonis T26	0	0	0	0	0	0	0	0	0	0	0	0	0	8.2e-05	0	0	0	0.000117	0	0	0	0	0	0	0	0	0	0	0	0	0	0	0	0	0	0	0	0	0	0	0	0	0	0	0	0	0	0	0
k__Bacteria;p__Actinobacteria;g__Collinsella;s__Collinsella aerofaciens;x__unknown;y__unknown;z__Collinsella aerofaciens ATCC 25986	0	0.000397	0	0	0.000931	0.011784	0	0	0	0	0	0.004539	0.002931	0.001137	0	0.001335	0.000763	0	0	0.000811	0	0	0	0.001081	0	0.002165	0	0	0	0	0	0	0	0	0	0.000196	0	0	0	0	0.001894	0	0	0.000308	0	0.000176	0	0	0.000447
k__Bacteria;p__Actinobacteria;g__Collinsella;s__Collinsella aerofaciens;x__unknown;y__unknown;z__unknown	0	0.000324	0	0.000157	0	0.00966	0	0	0	0.000244	0	0.002574	0.002585	0.000115	0	0.001537	0.00073	0	0	0.000738	0	0	0	0.000903	0	0	0	0	0	0	0	0.000158	0	0	0	0	0	0	0	0	0	0	0	0	0	0.000385	0	0	0.000245
k__Bacteria;p__Actinobacteria;g__Collinsella;s__Collinsella bouchesdurhonensis;x__unknown;y__unknown;z__unknown	0	0	0	0	0	0	0	0	0	0	0	0.000196	0	0	0	0	0	0	0	0	0	5.4e-05	0	0	0	0	0	0	0	0	0	0	0	0	0	0	0	0	0	0	0	0	0	0	0	0	0	0	0
k__Bacteria;p__Actinobacteria;g__Collinsella;s__Collinsella intestinalis;x__unknown;y__unknown;z__Collinsella intestinalis DSM 13280	0.009563	0.000483	0.085434	0.003453	0.013049	0.002678	0.061097	0.008774	0.002988	0.0447	0.005195	0.020806	0.069995	0.016575	0.027558	0.005641	0.003776	0.000663	0.003013	0.011565	0.012566	0.014517	0.01491	0.005649	0.005624	0.000308	0.001046	0.003767	0.005064	0.000481	0.000569	0.025255	0.004234	0.001433	0.003063	0.001897	0.001047	0.002596	0.0015	0.00266	0.001758	0.098586	0.00084	0.025035	0.001505	0.027522	0.001836	0.054317	0.004635
k__Bacteria;p__Actinobacteria;g__Collinsella;s__Collinsella phocaeensis;x__unknown;y__unknown;z__unknown	0	0.000377	0.012055	0	0.000505	0.000551	0	0	0.000277	0.000396	0.000364	0.000978	0.004652	0	0.000596	0.001331	0.000738	0	0	0.00056	0	0.000863	0.000221	0.000228	0	0.000217	0	0	0	0	0	0.000157	0	0	0.000135	0.000151	0	0	0.000239	0	0.000155	0.002107	0	0.000565	0	0.001273	0	0.000602	0.000415
k__Bacteria;p__Actinobacteria;g__Collinsella;s__Collinsella stercoris;x__unknown;y__unknown;z__Collinsella stercoris DSM 13279	0	0.002558	0.12019	0.00029	0.000699	0	0.009704	0.000513	0.000628	0.026716	0	0.018659	0.021081	0.000355	0.001413	0.002047	0.000948	0.001192	0	0.001819	0	0.000972	0.000366	0.001948	0.001201	0	0	0	0.00058	0	0	0.000825	0	0	0.000916	0	0	0	0.000848	0	0	0.008266	0	0.001399	0	0.001126	0	0.001257	0.000238
k__Bacteria;p__Actinobacteria;g__Collinsella;s__Collinsella tanakaei;x__unknown;y__unknown;z__Collinsella tanakaei YIT 12063	0	0.002536	0.008831	0.000171	0.00034	0.00071	0	0	0	0.000322	0.00012	0.001432	0.009451	0.000161	0	0.001628	0.001027	0	0	0.003283	0	0	0	0	0	0.001023	0	0	0.000118	0	0	0	0	0	0.00014	0	0	0	0	0	0.000111	0.003007	0.000175	0.000295	0	0.000761	0	0.001176	0.002456
k__Bacteria;p__Actinobacteria;g__Corynebacterium;s__Corynebacterium freiburgense;x__unknown;y__unknown;z__Corynebacterium freiburgense DSM 45254	0	0	0	0	0	0	0	0	0	0	0	0	0	0	0	0	0	0	0	0	0	0	0	0	0	0	0	0	0	0	0	0	0	0	0	0	0	0	0	0	0	0	0	0	0	5.2e-05	0	0	0
k__Bacteria;p__Actinobacteria;g__Corynebacterium;s__Corynebacterium kefirresidentii;x__unknown;y__unknown;z__unknown	0	0	0	0	0	0	0	0	0	0	0	0	0	0	0	0	0	0	0	0	0	0	0	0	0	0	0	0	0	0	0	0	0	0	0	0	0	0	0	0	0	0	0	0.000168	0	0	0	0	0
k__Bacteria;p__Actinobacteria;g__Corynebacterium;s__Corynebacterium mustelae;x__unknown;y__unknown;z__unknown	0	0	0	0	0	0	0	0	0	3.2e-05	0	0	0	0	0	0	0	0	0	0	0	0	0	0	0	0	0	0	0	0	0	0	0	0	0	0	0	0	0	0	0	0	0	0	0	0	0	0	0
k__Bacteria;p__Actinobacteria;g__Corynebacterium;s__Corynebacterium pseudogenitalium;x__unknown;y__unknown;z__Corynebacterium pseudogenitalium ATCC 33035	0	0	0	0	0	0	0	0	0	0	0	0	0	0	0	0	0	0	0	0	0	0	0	0	0	0	0	0	0	0	0	0	0	0	0	0	0	0	0	0	0	0	0	0.000253	0	0.000255	0	0	0
k__Bacteria;p__Actinobacteria;g__Corynebacterium;s__Corynebacterium segmentosum;x__unknown;y__unknown;z__unknown	0	0	0	0	0	0	0	0	0	0	0	0	0	0	0	0	0	0	0	0	0	0	0	0	0	0	0	0	0	0	0	0	0	0	0	0	0	0	0	0	0.000193	0	0	0	0	0	0	0	0
k__Bacteria;p__Actinobacteria;g__Corynebacterium;s__Corynebacterium singulare;x__unknown;y__unknown;z__unknown	0	0	0	0	0	0	0	0	0	0	0	0	0	0	0	0	0	0	0	0	0	0	0	0	0	0	0	0	0	0	0	0	0	0	0	0	0	0	0	0	0	0	0	0	0	0.000155	0	0	0
k__Bacteria;p__Actinobacteria;g__Corynebacterium;s__Corynebacterium ureicelerivorans;x__unknown;y__unknown;z__unknown	0	0	0	0	0	0	0	0	0	0	0	0	0	0	0	0	0	0	0	0	0	0	0	0	0	0	0	0	0	0	0	0.000105	0	0	0	0	0	0	0	0	0	0	0	0.000402	0	0.001701	0	0	0
k__Bacteria;p__Actinobacteria;g__Curtobacterium;s__Curtobacterium flaccumfaciens;x__unknown;y__unknown;z__Curtobacterium flaccumfaciens pv. flaccumfaciens	0	0	0	9.5e-05	0	0	0	0	0	0	0	0	0	0	0	0	0	0	0	0	0	0	0	0	0	0	0	0	0	0	0	0	0	0	0	0	0	0	0	0	0	0	0	0	0	0	0	0	0
k__Bacteria;p__Actinobacteria;g__Cutibacterium;s__Cutibacterium acnes;x__Cutibacterium acnes subsp. acnes;y__unknown;z__unknown	0	0	0	0	0	8.5e-05	0	0	0	0	0	0	0	0	0	0	0	0	0	0	9.9e-05	0.000438	0	5.6e-05	0	0	0.000295	0	0	0	0	0	0	0	0	0	0	0	0	0	0	0	0	0	0	0	0	0	0.000311
k__Bacteria;p__Actinobacteria;g__Cutibacterium;s__Cutibacterium acnes;x__Cutibacterium acnes subsp. defendens;y__unknown;z__unknown	0	0	0	0	0	0	0	0	0	0	0	0.000132	0	0	0	0	0	0	0	0	0	0	0	0	0	0	0.000645	0	0	8.9e-05	0	0.001205	0.000372	0	5.8e-05	0	0.001013	0	0	0	0.000656	0.000952	0.000664	0.005716	0.000391	0.003045	5.3e-05	0	0
k__Bacteria;p__Actinobacteria;g__Cutibacterium;s__Cutibacterium acnes;x__unknown;y__unknown;z__Cutibacterium acnes KPA171202	0	0.000351	0	0	0	0	0.001051	0.000377	4.3e-05	0	0.000379	0.00017	0.00023	0	0.000205	0	8.4e-05	9.6e-05	8.4e-05	4.5e-05	0	0	0	0	0	0	0	0	0	0	0	0.001581	0	0.000133	8.8e-05	0	0.001454	0	0	0	0.000903	0.00112	0.00077	0.006503	0.000352	0.005999	0	0	0
k__Bacteria;p__Actinobacteria;g__Cutibacterium;s__Cutibacterium acnes;x__unknown;y__unknown;z__unknown	0	0	0	5.5e-05	0	0	0	0	0	0.00026	0	0	0	0	0	0	0	0	0	0	0	0	0	0	0	0	0	0	0	0	0	0	0	0	0	0	0	0	9.2e-05	0	0	0	0	0.0049	0	0.00103	0	0	0
k__Bacteria;p__Actinobacteria;g__Cutibacterium;s__Cutibacterium granulosum;x__unknown;y__unknown;z__Cutibacterium granulosum DSM 20700	0	0	0	0	0	0	0	0	0	0	0	0	0	0	0	0	0	0	0	0	0	0	0	0	0	0	0	0	0	0	0	0	0	0	0	0	0	0	0	0	0	0	0	0.000287	0	0	0	0	0
k__Bacteria;p__Actinobacteria;g__Cutibacterium;s__Cutibacterium granulosum;x__unknown;y__unknown;z__unknown	0	0	0	0	0	0	0	0	0	0	0	0	0	0	0	0	0	0	0	0	0	0	0	0	0	0	0	0	0	0	0	0	0	0	0	0	0	0	0	0	4.6e-05	0	0	0	0	0.000123	0	0	0
k__Bacteria;p__Actinobacteria;g__Dermacoccus;s__Dermacoccus nishinomiyaensis;x__unknown;y__unknown;z__unknown	0	0	0	0	0	0	0	0	0	0	0	0	0	0	0	0	0	0	0	0	0	0	0	0	0	0	0	0	0	0	0	0	0	0	0	0	0	0	0	0	0	0	0	0.000122	0	0	0	0	0
k__Bacteria;p__Actinobacteria;g__Eggerthella;s__Eggerthella lenta;x__unknown;y__unknown;z__Eggerthella lenta DSM 2243	0	0	0	0	0	0	0	0	0	0	0	0	0	0	0	0	0	0	0	0	0	0	0	0	0	0	0	0	0	0	0	0	0	0	0	0	0	0	0	0	0	0.000315	0	0	0	0	0	0	0
k__Bacteria;p__Actinobacteria;g__Enorma;s__Enorma phocaeensis;x__unknown;y__unknown;z__unknown	0	0	0	0	0	0	0	0	0	0	0	0	0	0	0.000197	0	0	0	0	0	0	0	0	0	0	0	0	0	0	0	0	0.00016	0	0	0	0	0	0	0	0	0	0	0	0	0	0	0	0	0
k__Bacteria;p__Actinobacteria;g__Enterorhabdus;s__Enterorhabdus mucosicola;x__unknown;y__unknown;z__Enterorhabdus mucosicola DSM 19490	0	0	0	0	0	0	0	0	0	0	0	0	0	0	0	0	0	0	0	0	0	0	0	0	0	0	0	0	0	0	5.7e-05	0	0	0	0	0	0	0	0	0	0	0	0	0	0	0	0	0	0
k__Bacteria;p__Actinobacteria;g__Gardnerella;s__Gardnerella vaginalis;x__unknown;y__unknown;z__unknown	0	0	0	0	0	0	0	0	0	0	0	0	0	0	0	0	0	0	0	0	0	0	0	0	0	0	0	0	0	0	0	0	0	0	0	0	0.000399	0	0	0	0	0	0	0	0	0	0	0	0
k__Bacteria;p__Actinobacteria;g__Gleimia;s__Gleimia coleocanis;x__unknown;y__unknown;z__Gleimia coleocanis DSM 15436	0	0	0	0	0	0	0	0	0	2.7e-05	0	0	0	0	0	0	0	0	0	0	0	0	0	0	0	0	0	0	0	0	0	0	0	0	0	0	0	0	0	0	0	0	0	0	0	0	0	0	0
k__Bacteria;p__Actinobacteria;g__Gordonia;s__Gordonia aichiensis;x__unknown;y__unknown;z__Gordonia aichiensis NBRC 108223	0	0	0	0	0	0	0	0	0	0	0	0	0	0	0	0	0	0	0	0	0	0	0	0	0	0	0	0	0	0	0	0	0	0	0	0	0	0	0	0	7.4e-05	0	0	9.2e-05	0	0	0	0	0
k__Bacteria;p__Actinobacteria;g__Gordonibacter;s__Gordonibacter urolithinfaciens;x__unknown;y__unknown;z__unknown	0	0	0	0	0	0	0	0	0	0	0	0	0.00042	0	0	0	0	0	0	0	0	0	0	0	0	0	0	0	0	0	0	0	0	0	0	0	0	0	0	0	0	0	0	0	0	0	0	0	0
k__Bacteria;p__Actinobacteria;g__Kocuria;s__Kocuria koreensis;x__unknown;y__unknown;z__unknown	0	0	0	0	0	0	0	0	0	0	0	0	0	0	0	0	0	0	0	0	0	0	0	0	0	0	0	0	0	0	0	0	0	0	0	0	0	0	0	0	0	0	0	0	0	0	0	0	0
k__Bacteria;p__Actinobacteria;g__Kocuria;s__Kocuria palustris;x__unknown;y__unknown;z__unknown	0	0	0	0	0	0	0	0	0	0	0	0	0	0	0	0	0	0	0	0	0	0	0	0	0	0	0	0	0	0	0	0	0	0	0	0	0	0	0	0	0	0	0	0	0	7.7e-05	0	0	0
k__Bacteria;p__Actinobacteria;g__Micrococcus;s__Micrococcus luteus;x__unknown;y__unknown;z__unknown	0	0	0	0	0	0	0	0	0	0	0	0.000232	0	0	0	0	0	0	0	0	0	0	0	0	0	0	0	0	0	0	0	0	0	0	0	0	0	0	0	0	0	0	0	0.000572	0	0.000379	0	0	0
k__Bacteria;p__Actinobacteria;g__Mycobacterium;s__Mycobacterium tuberculosis;x__unknown;y__unknown;z__unknown	0	0	0	0	0	0	0	0	0	0	0	0	0	0	0	0	0	0	0	0	0	0	0	0	0	0	0	0	0	0	0	0	0.000316	0	0	0	0	0	0	0	0.000761	0	0	0	0	0	0	0	0
k__Bacteria;p__Actinobacteria;g__Mycobacteroides;s__Mycobacteroides immunogenum;x__unknown;y__unknown;z__unknown	0	0	0	0	0	0	0	0	0	0	0	0	0	0	0	0	0	0	0	0	0	0	0	0	0	0	0	0	0	0	0	0	0	0	0	0	0	0	0	0	0	0	0	4.9e-05	0	0	0	0	0
k__Bacteria;p__Actinobacteria;g__Mycolicibacterium;s__Mycolicibacterium mucogenicum;x__unknown;y__unknown;z__unknown	0	0	0	0	0	0	0	0	0	0	0	0	0	0	0	0	0	0	0	0	0	0	0	0	0	0	0	0	0	0	0	8.5e-05	0	0	0	0	0	0	0	0	0	0	0	0.000142	0	0	0	0	0
k__Bacteria;p__Actinobacteria;g__Olsenella;s__Olsenella mediterranea;x__unknown;y__unknown;z__unknown	0	0	0	0	0	0	0	0	0	0	0	0.000835	0.000786	0	0	0	0	0	0	0	0	0	0	0	0	0	0	0	0	0	0	0	0	0	0	0	0	0	0	0	0	0	0	0	0	0	0	0	0
k__Bacteria;p__Actinobacteria;g__Olsenella;s__Olsenella timonensis;x__unknown;y__unknown;z__unknown	0	0	0	0	0	0	0	0	0	8.9e-05	0	0	0.000493	0	0	0	0	0	0	0	0	0	0	0	0	0	0	0	0	0	0	0	0	0	0	0	0	0	0	0	0	0.000269	0	0	0	0	0	0	0
k__Bacteria;p__Actinobacteria;g__Parvibacter;s__Parvibacter caecicola;x__unknown;y__unknown;z__unknown	0	0	0	4.3e-05	0	0	0	0	0	0	6e-05	0	0	0	0	0	0	0	0	0	0	0	0	0	0	0	0	0	0	0	0	0	0	0	0	0	0	0	0	0	0	0.000129	0	0	0	0	0	0	0
k__Bacteria;p__Actinobacteria;g__Pseudopropionibacterium;s__Pseudopropionibacterium propionicum;x__unknown;y__unknown;z__Pseudopropionibacterium propionicum F0230a	0	0	0	0	0	0	0	0	0	0	0	0	0	0	0	0	0	0	0	0	0	0	0	0	0	0	0	0	0	0	0	0	0	0	0	0	0	0	0	0	0	0	0	7.5e-05	0	0	0	0	0
k__Bacteria;p__Actinobacteria;g__Pseudopropionibacterium;s__Pseudopropionibacterium propionicum;x__unknown;y__unknown;z__unknown	0	0	0	0	0	0	0	0	0	0	0	0	4e-05	0	0	0	0	0	0	0	0	0	0	0	0	0	0	0	0	0	0	0	0	0	0	0	0	0	0	0	0	0.000159	0	0	0	0	0	0	0
k__Bacteria;p__Actinobacteria;g__Rhodococcus;s__Rhodococcus enclensis;x__unknown;y__unknown;z__unknown	0	0	0	0	0	0	0	0	0	0	0	0	0	0	0	0	0	0	0	0	0	0	0	0	0	0	7.1e-05	0	0	0	0	0	0	0	0	0	0	0	0	0	0	0	0	6.2e-05	0	0	0	0	0
k__Bacteria;p__Actinobacteria;g__Rhodococcus;s__Rhodococcus hoagii;x__unknown;y__unknown;z__unknown	0	0	0	0	0	0	0	0	0	0	0	0	0	0	0	0	0	0	0	0	0	5.4e-05	0	0	0	0	0	0	0	0	0	0	0	0	0	0	0	0	0	0	0	0	0	0	0	0	0	0	0
k__Bacteria;p__Actinobacteria;g__Rhodococcus;s__Rhodococcus qingshengii;x__unknown;y__unknown;z__unknown	0	0	0	0	0	0	0	0	0	0	0	0	0	0	0	0	0	0	0	0	0	0	0	0	0	0	0	0	0	0	0	0	0	0	0	0	0	0	0	0	0	9e-05	0	0	0	0	0	0	0
k__Bacteria;p__Actinobacteria;g__Rothia;s__Rothia dentocariosa;x__unknown;y__unknown;z__Rothia dentocariosa ATCC 17931	0	0	0	0	0	0	0	0	0	0	0	0	0	0	0	0	0	0	0	0	0	0	0	0	0	0	0	0	0	0	0	0	0	0	0	0	0	0	0	0	0	6.7e-05	0	0.000118	0	0	0	0	0
k__Bacteria;p__Actinobacteria;g__Schaalia;s__Schaalia canis;x__unknown;y__unknown;z__unknown	0	0	0	0	0	0	0	0	0	0	0	0	6.7e-05	0	0	0	0	0	0	0	0	0	0	0	0	0	7.9e-05	0	0	0	0	0.00014	0	0	0	0	0	0	0	0	0	0.000266	0	0	0	0.000113	0	0	0
k__Bacteria;p__Actinobacteria;g__Senegalimassilia;s__Senegalimassilia anaerobia;x__unknown;y__unknown;z__Senegalimassilia anaerobia JC110	0	0	0	0	0	0.000988	0	0	0	0	0	0	0	0	0	0	0	0	0	0	0	0	0	0	0	0	0	0	0	0	0	0	0	0	0	0	0	0	0	0	0	0	0	0	0	0	0	0	0
k__Bacteria;p__Actinobacteria;g__Slackia;s__Slackia equolifaciens;x__unknown;y__unknown;z__unknown	0	0	0.000611	0	0	0	0	0	0	8.4e-05	0	0	0.000231	0	0	0	0	0	0	0	0	0	0	0	0	0	0	0	0	0	0	0	0	0	0	0	0	0	0	0	0	0.000353	0	0	0	0	0	0	0
k__Bacteria;p__Actinobacteria;g__Slackia;s__Slackia faecicanis;x__unknown;y__unknown;z__unknown	0.002963	0	0.01485	0	0.000687	0.001523	0	0	0	0	0	0.000169	0.001589	0	0	0	0	0	0	0	0	0	0	0	0	0	0	0	0	0	0	0	0	0	0	0	0	0	0	0	0	0.00133	0	0	0	0	0	0.00052	0
k__Bacteria;p__Actinobacteria;g__Slackia;s__Slackia isoflavoniconvertens;x__unknown;y__unknown;z__unknown	0	0	0	0	0	0.000629	0	0	0	0	0	0	0	0	0	0	0	0	0	0	0	0	0	0	0	0	0	0	0	0	0	0	0	0	0	0	0	0	0	0	0	0	0	0	0	0	0	0	0
k__Bacteria;p__Actinobacteria;g__Slackia;s__Slackia piriformis;x__unknown;y__unknown;z__Slackia piriformis YIT 12062	0	0.000441	0.001826	0.000116	0	0	0	0.000232	0	0.001213	0	0.000223	0.001029	0.000117	0	0.001345	0.000746	0	0	0	0	0	0	0	0	0	0	0	0	0	0	0	0	0	5.5e-05	0	0	3.8e-05	0	0	0	0.00075	0	0	0	0.000329	0	0.001774	0.000277
k__Bacteria;p__Actinobacteria;g__Streptomyces;s__Streptomyces purpurogeneiscleroticus;x__unknown;y__unknown;z__unknown	0	0	0	0	0	0	0	0	0	0	0	0	0	0	0	0	0	0	0	0	0	0	0	0	0	0	0	0	0	0	0	0	0	0	0	0	0	0	0	0	0	0	0	0.000175	0	0	0	0	0
k__Bacteria;p__Bacteroidetes;g__Alistipes;s__Alistipes communis;x__unknown;y__unknown;z__unknown	0.000527	0.022685	0	0	0	0	0	0	0	0	0.000188	0	0	0	0	0	0	0	0	0	0	0	0	0	0	0	0	0	0	0	0	0	0	0	0	0	0	0	0	0	0	0.002801	0	0	0	0	0	0	0
k__Bacteria;p__Bacteroidetes;g__Alistipes;s__Alistipes dispar;x__unknown;y__unknown;z__unknown	0	0.072588	0.000817	0	0.000376	0	0	0	0	0.000219	0	0	0	0.000254	0	0	0	0.000467	0	0	0	0	0	0	0	0	0	0	0	0	0	0	0	0	0	0	0	0	0	0	0	0.023215	0	0.000314	0	0	0	0	0
k__Bacteria;p__Bacteroidetes;g__Alistipes;s__Alistipes finegoldii;x__unknown;y__unknown;z__Alistipes finegoldii DSM 17242	0	0.000421	0	0	0.000281	0.000944	0	0	0	9.2e-05	0.000216	0	0	0	0	0	0	0	0	0	0	0	0.000788	0	0	0	0	0	0	0	0	0	0	0	0	0	0.008542	0	0	0	0	0.000351	0	0	0	0.000152	0	0	0.000293
k__Bacteria;p__Bacteroidetes;g__Alistipes;s__Alistipes ihumii;x__unknown;y__unknown;z__Alistipes ihumii AP11	0	0	0	0	0	0	0	0	0	0	0	0	0	0	0	0	0	0	0	0	0	0	0	0	0	0	0	0	0	0	0	0	0	0	0	0	0	0	0	0	0	0.000752	0	0	0	0	0	0	0
k__Bacteria;p__Bacteroidetes;g__Alistipes;s__Alistipes megaguti;x__unknown;y__unknown;z__unknown	0	0	0	0	0	0	0	0	0	0	0	0	0	0	0	0	0	0.000456	0	0	0	0	0	0	0	0	0	0	0	0	0	0	0	0	0	0	0	0	0	0	0	0	0	0	0	0	0	0	0
k__Bacteria;p__Bacteroidetes;g__Alistipes;s__Alistipes onderdonkii;x__Alistipes onderdonkii subsp. vulgaris;y__unknown;z__unknown	0.006463	0	0.008982	0	0.006844	0.005936	0	0	0.000365	0.002717	0.001165	0	6.7e-05	0.001406	0	0	0	0	0	0.000382	0	0	0.02133	0	0.00023	0	0.000149	0	0	0	0	0	0	0	0	0	0.000612	0	0	0	0	0	0	0	0	0	0	0.002541	0.000688
k__Bacteria;p__Bacteroidetes;g__Alistipes;s__Alistipes onderdonkii;x__unknown;y__unknown;z__Alistipes onderdonkii WAL 8169 = DSM 19147	0.002381	0.000283	0.005669	0	0.002751	0.001348	0	0	0.000165	0.000969	0	0	0	0	0	0	0	0	0	0.000142	0	0	0.007318	0	0	0	0	0	0	0	0	0	0	0	0	0	0	0	0	0	0	0.000169	0	0	0	0	0	0.000758	0
k__Bacteria;p__Bacteroidetes;g__Alistipes;s__Alistipes provencensis;x__unknown;y__unknown;z__unknown	0	0	0	0	0	0	0	0	0	0	0	0	0	0	0	0	0	0	0	0	0	0	0	0	0	0	0	0	0	0	0	0	0	0	0	0	0	0	0	0	0	0	0	0	0	0	0	0	0
k__Bacteria;p__Bacteroidetes;g__Alistipes;s__Alistipes putredinis;x__unknown;y__unknown;z__Alistipes putredinis DSM 17216	0	0.01109	0	0.000242	0	0.001234	0	0.000126	0	0.000906	0	0	0.000194	0	0.000229	0	0	0	0	0.000415	0	0	0	0.000219	0	0.000594	0	0	0	0.000547	0	0	0	0	0	0	0	0	0	0	0.000276	0.00452	0	0.000692	0.000364	0.000298	0	0	0
k__Bacteria;p__Bacteroidetes;g__Alistipes;s__Alistipes senegalensis;x__unknown;y__unknown;z__Alistipes senegalensis JC50	0	0.00882	0	0	0	0	0	0	0	0	0	0	0	0	0	0	0	0	0	0.000539	0	0	0	0	0	0	0	0	0	0	0	0	0	0	0	0	0	0	0	0	0	0.001185	0	0	0	0.000136	0	0.00044	0.000527
k__Bacteria;p__Bacteroidetes;g__Alistipes;s__Alistipes shahii;x__unknown;y__unknown;z__Alistipes shahii WAL 8301	0	0.005338	0	0	0.000353	0.000355	0	0	0	0	0.01229	0	0	0	0	0	0	0	0	0	0	0	0	0	0	0	0	0	0	0	0	0	0	0	0	7.1e-05	0	0	0	0	0	0.008875	0	0.000169	0	0.003095	0	0	0.012038
k__Bacteria;p__Bacteroidetes;g__Alistipes;s__Alistipes timonensis;x__unknown;y__unknown;z__Alistipes timonensis JC136	0	0.001622	0	0	0	0	0	0	0	0	0	0	0	0	0	0	0	0	0	0	0	0	0	0	0	0	0	0	0	0	0	0	0	0	0	0	0	0	0	0	0	0	0	0	0	0	0	0	0.000432
k__Bacteria;p__Bacteroidetes;g__Bacteroides;s__Bacteroides acidifaciens;x__unknown;y__unknown;z__Bacteroides acidifaciens JCM 10556	0.01717	0	0.003146	0.001701	0.003177	0.003418	0.011023	0.001538	0.001272	0.000578	0	0	0.000618	0.000447	0.005063	0	0	0.000364	0	0	0.004001	0	0.001949	0.001913	0	0.00089	0	0	0.000833	0.012037	0.0019	0	0.003517	0.004145	0.000679	0.000837	0.007038	0.000818	0.001067	0.000505	0.000457	0.001943	0.000369	0.002691	0.00522	0.002334	0.003514	0.004976	0.000429
k__Bacteria;p__Bacteroidetes;g__Bacteroides;s__Bacteroides barnesiae;x__unknown;y__unknown;z__Bacteroides barnesiae DSM 18169 = JCM 13652	0.019734	0.00297	0	0.002466	0.008365	0	0	0.002939	0.01034	0.003353	0	0	0	0.002123	0.005528	0	0	0.001265	0	0	0.015023	0	0.002541	0.008182	0	0	0	0.002653	0	0.046999	0.000162	0	0.024433	0	0.005275	0	0.033704	0.006752	0	0.002738	0.001861	0	0	0.005185	0.01974	0.004298	0.022944	0.0154	0
k__Bacteria;p__Bacteroidetes;g__Bacteroides;s__Bacteroides bouchesdurhonensis;x__unknown;y__unknown;z__unknown	0	0	0	0	0	0	0	0	0	0	0	0	0	0	0	0	0	0	0	0	0	0	0	0	0	0	0	0	0.000629	0.007205	0	0	0	0	0	0	0	0	0	0	0	0	0	0	0	0	0.005115	0	0
k__Bacteria;p__Bacteroidetes;g__Bacteroides;s__Bacteroides caccae CAG:21;x__unknown;y__unknown;z__unknown	0	0	0	0	0	0	0.001671	0	0	0	0	0	0	0	0	0	0	0	0	0	0	0	0	0	0	0	0	0	0	0	0	0	0	0	0	0	0	0	0	0	0	0	0	0	0	0	0	0	0
k__Bacteria;p__Bacteroidetes;g__Bacteroides;s__Bacteroides caccae;x__unknown;y__unknown;z__unknown	0	0	0	0	0	0	0.004118	0	0	0	0	0	0	0	0	0	0	0	0	0.000441	0	0	0	0	0	0	0	0	0	0	0	0	0	0	0	0	0	0	0	0	0	0	0	0	0	0	0	0	0.000404
k__Bacteria;p__Bacteroidetes;g__Bacteroides;s__Bacteroides caecimuri;x__unknown;y__unknown;z__unknown	0	0.001319	0	0	0	0.001026	0	0	0	0	0	0	0	0	0	0	0	0	0	0	0	0	0	0	0	0	0	0	0	0	0.007297	0	0.002575	0	0	0	0	0	0	0	0	0	0	0	0	0	0	0	0
k__Bacteria;p__Bacteroidetes;g__Bacteroides;s__Bacteroides caecimuris;x__unknown;y__unknown;z__unknown	0	0	0	0	0	0.001761	0	0	0.001521	0	0	0	0	0	0.00195	0	0	0	0.000369	0	0	0	0	0	0	0	0.000238	0	0	0	0.001225	0	0	0	0	0	0.002716	0	0	0	0	0	0	0	0	0.001239	0.001965	0	0
k__Bacteria;p__Bacteroidetes;g__Bacteroides;s__Bacteroides cellulosilyticus;x__unknown;y__unknown;z__unknown	0	0	0	0	0	0	0	0	0	0	0	0	0	0	0	0	0	0	0	0	0	0	0	0	0	0	0	0.00084	0	0	0	0	0	0	0	0.001768	0	0	0	0	0	0	0	0	0	0	0	0	0
k__Bacteria;p__Bacteroidetes;g__Bacteroides;s__Bacteroides clarus CAG:160;x__unknown;y__unknown;z__unknown	0	0	0	0	0	0	0	0	0	0.001426	0	0	0.00076	0	0	0.00081	0.000256	0	0.000775	0.001184	0	0	0	0	0.000871	0	0	0	0	0	0	0	0	0	0	0	0	0	0	0	0	0	0	0	0	0	0	0	0.000803
k__Bacteria;p__Bacteroidetes;g__Bacteroides;s__Bacteroides clarus;x__unknown;y__unknown;z__Bacteroides clarus YIT 12056	0.004848	0.001054	0	0	0	0.001408	0	0	0.001724	0.00155	0	0	0	0.000361	0	0.001872	0.000528	0	0.000175	0.002243	0.001665	0.009433	0.001253	0	0.002476	0	0	0.001244	0.00089	0	0.001363	0	0.006948	0	0.000843	0.00122	0	0	0	0.000648	0	0	0.000402	0	0.00294	0.00128	0	0	0.000579
k__Bacteria;p__Bacteroidetes;g__Bacteroides;s__Bacteroides coprocola CAG:162;x__unknown;y__unknown;z__unknown	0.004711	0.002159	0	0.003459	0.004156	0.007931	0	0.010656	0.007031	0.029216	0.001701	0.002293	0.011183	0.002662	0.005401	0	0	0.004825	0.027968	0.021689	0.014899	0	0.029109	0.004067	0	0.014318	0.000211	0.002943	0.001777	0	0	0	0	0.013989	0.006533	0.002423	0.015604	0.005055	0.010455	0.00196	0.001338	0.011321	0.000737	0.012583	0.010781	0.00873	0.053251	0.043595	0.000862
k__Bacteria;p__Bacteroidetes;g__Bacteroides;s__Bacteroides coprocola;x__unknown;y__unknown;z__Bacteroides coprocola DSM 17136	0.029806	0.010039	0.019463	0.017054	0.023335	0.030546	0.088519	0.032195	0.039776	0.12538	0.005541	0.007607	0.063987	0.01533	0.026703	0.003417	0.00194	0.025869	0.150577	0.121549	0.063786	0.003606	0.165436	0.024721	0.002984	0.080963	0.00172	0.032335	0.0148	0.129083	0.00054	0.001114	0.058394	0.08643	0.025754	0.014829	0.072106	0.025303	0.041584	0.014192	0.00591	0.031786	0.003352	0.0641	0.051877	0.054341	0.253976	0.13276	0.003327
k__Bacteria;p__Bacteroidetes;g__Bacteroides;s__Bacteroides coprophilus CAG:333;x__unknown;y__unknown;z__unknown	0.008352	0	0	0	0.011882	0	0	0	0	0	0	0	0.000487	0	0	0	0	0.000742	0	0	0	0	0	0.002291	0	0	0	0	0.013151	0	0	0	0	0	0	0	0	0	0	0	0.00517	0.001388	0.00064	0.00712	0.008015	0.003554	0	0	0
k__Bacteria;p__Bacteroidetes;g__Bacteroides;s__Bacteroides coprophilus;x__unknown;y__unknown;z__Bacteroides coprophilus DSM 18228 = JCM 13818	0.015949	0.005708	0.011632	0.002879	0.033836	0.011908	0.043079	0.008767	0.011734	0.017662	0.000877	0.004881	0.004402	0.002208	0.00874	0.00481	0.002139	0.002816	0.001402	0.003994	0.022471	0.009641	0.007014	0.023625	0.001592	0	0.000855	0.030898	0.118672	0.059547	0.000487	0	0.063668	0.025278	0.009321	0.007229	0.045549	0.011686	0.016383	0.00449	0.017507	0.007382	0.001633	0.022755	0.013782	0.00987	0.031506	0.025331	0.003331
k__Bacteria;p__Bacteroidetes;g__Bacteroides;s__Bacteroides coprosuis;x__unknown;y__unknown;z__Bacteroides coprosuis DSM 18011	0	0	0	0.000101	0	0	0	0	0.000274	0	0	0	0	0	0	0.000308	0.000445	0	0	0	0	0	0	0	0	0	0	0	0	0	0	0	0	0	0.000295	0	0	0	0	0	0.000546	0	0	0	0	0.00017	0	0	0.000105
k__Bacteria;p__Bacteroidetes;g__Bacteroides;s__Bacteroides dorei;x__unknown;y__unknown;z__unknown	0	0	0	0	0	0	0.008204	0	0.001508	0	0.001817	0	0	0	0	0	0	0	0.003716	0	0	0.006969	0	0	0	0	0	0	0	0	0.003741	0.004959	0	0	0	0	0	0	0	0	0	0	0	0	0	0	0	0	0
k__Bacteria;p__Bacteroidetes;g__Bacteroides;s__Bacteroides eggerthii CAG:109;x__unknown;y__unknown;z__unknown	0	0	0	0	0	0	0	0	0	0	0	0	0	0	0	0	0	0	0	0	0	0	0	0	8.7e-05	0	0	0	0	0	0	0.000247	0	0	0	0.000326	0	0	0	0	0	0	0	0	0	0	0	0	0
k__Bacteria;p__Bacteroidetes;g__Bacteroides;s__Bacteroides eggerthii;x__unknown;y__unknown;z__Bacteroides eggerthii DSM 20697	0	0.000779	0.002593	0	0	0	0	0	0	0.001997	0.00043	0.00104	0.000566	0	0	0.00109	0.000434	0	0.000361	0.001715	0	0.002563	0.000844	0	0.000671	0	0	0	0	0	0.000801	0.001437	0.006412	0	0.000713	0	0.002927	0	0	0	0	0.000796	0	0	0	0	0	0.004925	0.000699
k__Bacteria;p__Bacteroidetes;g__Bacteroides;s__Bacteroides faecichinchillae;x__unknown;y__unknown;z__Bacteroides faecichinchillae JCM 17102	0	0	0	0	0	0.000914	0	0	0	0	0	0.000309	0	0	0	0	0	0	0	0	0	0	0	0	0	0	0	0	0	0	0.000197	0	0	0	0	0	0	0	0	0	0	0	0	0	0	0	0	0	0
k__Bacteria;p__Bacteroidetes;g__Bacteroides;s__Bacteroides faecis;x__unknown;y__unknown;z__Bacteroides faecis MAJ27	0	0.001132	0	0.000919	0.002877	0.00125	0.004669	0.001678	0.000989	0.001484	0	0	0	0.000456	0.003543	0	0	0	0	0.000718	0.004868	0	0	0.00154	0	0	0	0	0	0.006339	0	0	0.005011	0.003071	0.000839	0	0.006406	0.001154	0	0.000362	0.000549	0.000853	0	0.001296	0.005557	0.002108	0.003964	0.003711	0
k__Bacteria;p__Bacteroidetes;g__Bacteroides;s__Bacteroides finegoldii CAG:203;x__unknown;y__unknown;z__unknown	0	0.000518	0	0	0	0.006101	0	0	0	0	0.000341	0.000176	0	0	0	0	0	0	0	0.00154	0	0	0	0	0	0	0	0	0	0	0.001539	0	0	0	0	0	0	0	0	0	0	0	0	0	0	0.00044	0	0	0.000753
k__Bacteria;p__Bacteroidetes;g__Bacteroides;s__Bacteroides finegoldii;x__unknown;y__unknown;z__Bacteroides finegoldii DSM 17565	0.023032	0.0041	0.005676	0.005617	0.00783	0.0243	0.011023	0.006999	0.008268	0.006117	0.004999	0.006508	0.003493	0.005446	0.0085	0.004064	0.00403	0	0.004917	0.009292	0.010154	0.005033	0.007903	0.007918	0.001465	0.003646	0.000582	0.007779	0.005409	0.024504	0.001629	0.00218	0.01381	0.011019	0.006904	0.005863	0.010065	0.00697	0.006607	0.004849	0.005746	0.006436	0	0.007296	0.011963	0.008245	0.014325	0.014255	0.011186
k__Bacteria;p__Bacteroidetes;g__Bacteroides;s__Bacteroides fluxus;x__unknown;y__unknown;z__Bacteroides fluxus YIT 12057	0.00724	0	0	0	0	0	0	0	0	0	0	0	0	0	0	0	0	0.000405	0	0	0	0	0.001312	0	0	0	0	0	0	0	0	0	0	0.001955	0	0	0	0	0	0	0	0	0	0	0	0	0	0.008001	0
k__Bacteria;p__Bacteroidetes;g__Bacteroides;s__Bacteroides fragilis CAG:558;x__unknown;y__unknown;z__unknown	0	0	0	0	0	0	0	0	0	0	0	0	0	0	0	0	0	0	0	0	0	5.6e-05	0	0	0	0	0	0	0	0	0	0	0	0	0	0	0	0	0	0	0	0	0	0	0	0	0	0	0
k__Bacteria;p__Bacteroidetes;g__Bacteroides;s__Bacteroides fragilis;x__unknown;y__unknown;z__1007-1-F #9	0	0	0	0	0	0	0	0	0.000596	0	0	0	0	0	0	0	0	0	0	0	0	0	0	0	0.001628	0	0	0	0	0	0	0	0	0	0.000503	0	0	0	0	0	0	0.001169	0	0	0	0	0	0	0
k__Bacteria;p__Bacteroidetes;g__Bacteroides;s__Bacteroides fragilis;x__unknown;y__unknown;z__2-F-2 #4	0	0	0	0	0	0	0	0	0	0	0	0	0	0	0	0	0	0	0	0	0	0	0	0	0	0	0	0	0	0	0	0	0	0	0	0	0	0	0	0	0	0	0	0	0	0	0	0	0
k__Bacteria;p__Bacteroidetes;g__Bacteroides;s__Bacteroides fragilis;x__unknown;y__unknown;z__3986T(B)10	0	0	0	0	0	0	0	0	0	0	0	0	0	0	0	0	0	0	0	0	0	0	0.000676	0	0	0	0	0	0	0	0	0	0	0	0	0	0	0	0	0	0	0	0	0	0	0	0	0	0
k__Bacteria;p__Bacteroidetes;g__Bacteroides;s__Bacteroides fragilis;x__unknown;y__unknown;z__3998 T(B) 4	0	0	0	0	0	0	0	0	0	0	0	0	0	0	0	0	0	0	0.00048	0	0	0	0.000696	0	0	0	0	0	0	0	0	0	0	0	0	0	0	0	0	0	0	0	0	0	0	0	0	0	0
k__Bacteria;p__Bacteroidetes;g__Bacteroides;s__Bacteroides fragilis;x__unknown;y__unknown;z__Bacteroides fragilis 638R	0.003657	0	0	0	0	0	0.002592	0	0	0.00274	0	0	0	0	0	0	0	0	0	0	0	0	0	0	0	0	0	0	0	0	0	0	0	0	0	0	0	0	0	0	0	0	0	0	0	0	0	0	0
k__Bacteria;p__Bacteroidetes;g__Bacteroides;s__Bacteroides fragilis;x__unknown;y__unknown;z__Bacteroides fragilis CL03T00C08	0	0	0	0	0	0.002339	0	0	0	0	0	0	0	0	0	0	0	0	0	0	0	0	0	0	0	0	0	0	0	0	0	0	0	0	0	0	0	0	0	0	0	0	0	0	0	0	0	0	0
k__Bacteria;p__Bacteroidetes;g__Bacteroides;s__Bacteroides fragilis;x__unknown;y__unknown;z__Bacteroides fragilis CL05T12C13	0	0	0	0	0	0	0.002086	0	0	0	0	0	0	0	0	0	0	0	0	0	0	0	0	0	0	0	0	0	0	0	0	0	0.000924	0	0	0	0	0	0	0	0	0	0	0	0	0	0	0	0
k__Bacteria;p__Bacteroidetes;g__Bacteroides;s__Bacteroides fragilis;x__unknown;y__unknown;z__Bacteroides fragilis CL07T12C05	0	0	0	0	0	0	0	0	0	0	0	0	0	0	0	0	0	0	0	0	0	0	0	0	0	0	0	0	0	0	0	0	0	0	0	0	0	0	0	0	0	0	0	0	0	0	0	0	0
k__Bacteria;p__Bacteroidetes;g__Bacteroides;s__Bacteroides fragilis;x__unknown;y__unknown;z__Bacteroides fragilis YCH46	0	0	0	0	0	0.001225	0	0	0.00045	0	0	0	0	0	0	0	0	0	0	0	0	0	0	0	0	0.000191	0	0	0	0	0	0	0	0	0	0	0	0	0	0	0	0	0	0	0	0	0	0	0
k__Bacteria;p__Bacteroidetes;g__Bacteroides;s__Bacteroides fragilis;x__unknown;y__unknown;z__DS-208	0	0	0	0	0	0	0	0	0	0	0	0	0	0	0	0	0	0	0	0	0	0	0	0	0	0	0	0	0	0	0	0	0	0	0	0	0	0	0	0	0	0	0	0	0	0	0	0.000982	0.00023
k__Bacteria;p__Bacteroidetes;g__Bacteroides;s__Bacteroides fragilis;x__unknown;y__unknown;z__DS-71	0	0	0	0	0	0	0	0	0	0	0	0	0	0	0	0	0	0	0	0	0	0	0	0	0	0	0	0	0	0	0	0	0	0	0.000606	0	0	0	0	0	0	0	0	0	0	0	0	0	0
k__Bacteria;p__Bacteroidetes;g__Bacteroides;s__Bacteroides fragilis;x__unknown;y__unknown;z__S23L24	0	0	0	0	0	0	0	0	0	0	0	0	0	0	0	0	0	0	0	0	0	0	0	0	0	0	0	0	0	0	0	0.001954	0	0	0	0	0	0	0	0	0	0	0	0	0	0	0.001823	0	0
k__Bacteria;p__Bacteroidetes;g__Bacteroides;s__Bacteroides fragilis;x__unknown;y__unknown;z__unknown	0.004198	0.000933	0.004492	0.000775	0.005352	0.003962	0.002953	0.000958	0	0.001454	0	0.000862	0.000312	0	0	0.00026	0.000228	0	0.000543	0.000835	0.002929	0.00011	0.000746	0.002203	0.000302	0	0	0.001597	0	0.027986	0.001324	0	0.002818	0.009926	0.001015	0.000927	0.003372	0	0	0.000666	0	0	0	0.002088	0.004375	0	0.002737	0.006433	0
k__Bacteria;p__Bacteroidetes;g__Bacteroides;s__Bacteroides gallinarum;x__unknown;y__unknown;z__Bacteroides gallinarum DSM 18171 = JCM 13658	0	0	0	0	0	0	0	0	0	0	0	0	0	0	0	0	0	0	0	0	0	0.002629	0	0	0	0	0	0	0.000733	0	0	0.004488	0.006565	0	0	0	0	0	0	0	0	0	0	0	0	0	0	0	0
k__Bacteria;p__Bacteroidetes;g__Bacteroides;s__Bacteroides helcogenes;x__unknown;y__unknown;z__Bacteroides helcogenes P 36-108	0	0	0	0	0	0	0	0	0	0	0	0	0	0	0	0	0	0	0	0	0.001639	0	0	0	0	0	0	0	0	0	0	0	0.003101	0	0	0.000326	0.002189	0.000759	0	0	0	0	0	0	0	0	0.002195	0	0
k__Bacteria;p__Bacteroidetes;g__Bacteroides;s__Bacteroides heparinolyticus;x__unknown;y__unknown;z__unknown	0	0	0	0	0	0	0	0	0	0.000797	0	0	0	0	0	0	0	0	0	0	0	0	0	0	0	0	0	0	0	0	0	0	0	0	0	0	0	0	0	0	0	0	0	0	0	0	0	0	0
k__Bacteria;p__Bacteroidetes;g__Bacteroides;s__Bacteroides ilei;x__unknown;y__unknown;z__unknown	0	0	0	0	0	0	0	0.002986	0	0.003843	0.000774	0.000997	0	0	0	0	0	0	0	0.001284	0	0	0	0	0	0.001342	0	0.007446	0.003921	0	0	0	0	0	0	0	0	0	0.004619	0	0	0.00301	0	0	0	0.002402	0	0	0
k__Bacteria;p__Bacteroidetes;g__Bacteroides;s__Bacteroides intestinalis CAG:564;x__unknown;y__unknown;z__unknown	0	0	0	0	0	0	0	0	0	0	0	0	0	0	0	0	0	0	0	0	0	0	0	0	0	0.000132	0	0	0	0	0	0	0	0	0	0	0	0	0	0	0	0	0	0	0	0	0	0	0
k__Bacteria;p__Bacteroidetes;g__Bacteroides;s__Bacteroides intestinalis;x__unknown;y__unknown;z__unknown	0	0	0	0	0	0	0	0	0.000932	0.001407	0.000424	0.000496	0	0	0	0	0.000223	0	0.000264	0.000622	0	0	0	0	0	0	0	0	0	0	0.000486	0	0	0	0.000725	0	0.003807	0	0	0	0	0	0	0	0	0	0	0	0.000529
k__Bacteria;p__Bacteroidetes;g__Bacteroides;s__Bacteroides koreensis;x__unknown;y__unknown;z__unknown	0	0.003149	0	0	0	0	0	0.00089	0	0.000803	0.000967	0	0	0	0	0	0.001175	0.002002	0	0	0	0	0.00065	0	0	0.000493	0	0.00085	0	0	0	0	0	0	0	0.003674	0	0.001398	0	0	0	0	0.000934	0	0.002371	0.001539	0	0	0.001671
k__Bacteria;p__Bacteroidetes;g__Bacteroides;s__Bacteroides kribbi;x__unknown;y__unknown;z__unknown	0	0	0	0	0	0	0	0	0	0	0	0.001049	0	0.001826	0.001422	0.001511	0	0	0	0.00299	0	0.001258	0	0	0	0	0	0	0	0	0.008835	0	0.001538	0	0.001311	0	0	0	0	0	0.001016	0	0	0.001809	0	0	0.002044	0	0
k__Bacteria;p__Bacteroidetes;g__Bacteroides;s__Bacteroides massiliensis;x__unknown;y__unknown;z__Bacteroides massiliensis B84634 = Timone 84634 = DSM 17679 = JCM 13223	0	0.001875	0	0	0.004626	0.008975	0.015892	0	0.004086	0	0.039417	0.001864	0.000726	0.004279	0.003699	0	0.00143	0	0	0.015415	0.008116	0	0	0.004317	0	0.000591	0.000625	0	0.001707	0.033928	0.000326	0.00029	0.015257	0.009736	0.003725	0.002098	0.017722	0	0	0.001595	0.001301	0.002896	0.001447	0.003507	0.011067	0.002644	0.015179	0.009764	0.003991
k__Bacteria;p__Bacteroidetes;g__Bacteroides;s__Bacteroides mediterraneensis;x__unknown;y__unknown;z__unknown	0	0	0	0.00376	0.011943	0	0.050808	0.00715	0.021624	0.007011	0	0	0.002506	0	0.012913	0.006069	0.004486	0	0	0.002786	0.022097	0.004462	0.012267	0.010504	0	0.006948	0	0.023804	0.014076	0.053353	0	0	0.037021	0.024765	0.015106	0.010954	0.042973	0	0.006069	0.00454	0.00784	0.005898	0.003033	0.009984	0.02353	0.011441	0.032498	0.030227	0
k__Bacteria;p__Bacteroidetes;g__Bacteroides;s__Bacteroides ndongoniae;x__unknown;y__unknown;z__unknown	0.010643	0	0	0	0.002763	0.004253	0	0	0	0.002466	0	0.001338	0	0	0.002894	0	0	0.000942	0.002839	0	0.003882	0	0.003004	0.00212	0	0	0	0.003134	0.002149	0	0	0	0	0	0.0013	0.001717	0.006163	0.001719	0.003876	0	0	0	0	0	0.003087	0.001657	0.003676	0.007257	0.00259
k__Bacteria;p__Bacteroidetes;g__Bacteroides;s__Bacteroides ovatus CAG:22;x__unknown;y__unknown;z__unknown	0	0	0	0	0	0	0	0	0	0	0	0	0	0	0	0	0	0	0	0	0	0	0	0	0	0	0	0	0	0	0.000415	0	0	0	0	0	0	0	0	0	0	0	0	0	0	0	0	0	0
k__Bacteria;p__Bacteroidetes;g__Bacteroides;s__Bacteroides ovatus;x__unknown;y__unknown;z__unknown	0.021879	0.005664	0.007735	0.003455	0.004594	0.018429	0.017039	0.005192	0.002138	0.006786	0.003421	0.002496	0.001291	0.002209	0.007717	0.003918	0.000113	0.000275	0.000245	0.007184	0.008582	0.001232	0.009892	0.006314	0.00028	0.000752	0	0.003097	0.001109	0.022396	0.089563	0	0.010053	0.007671	0.001945	0.000897	0.010226	0.003119	0.00099	0.001521	0.000876	0.003767	0.000645	0.003544	0.007777	0.002714	0.007608	0.016744	0.00417
k__Bacteria;p__Bacteroidetes;g__Bacteroides;s__Bacteroides plebeius CAG:211;x__unknown;y__unknown;z__unknown	0	0	0	0.005806	0.022739	0.0111	0	0.011609	0.046965	0.00514	0.00131	0.017452	0.00723	0.003926	0.015068	0.010449	0.006095	0.003591	0	0	0.032578	0.012419	0.031546	0.023684	0	0.017535	0.000627	0.075515	0.031415	0	0	0	0	0.031356	0.010982	0.009322	0.050557	0	0.014205	0.010308	0.002705	0.005725	0.002658	0.01573	0.026928	0.032802	0.04246	0.025404	0.032567
k__Bacteria;p__Bacteroidetes;g__Bacteroides;s__Bacteroides plebeius;x__unknown;y__unknown;z__Bacteroides plebeius DSM 17135	0.022573	0.003715	0.008093	0.022254	0.052089	0.027347	0.05175	0.037758	0.211136	0.005495	0.009028	0.012575	0.029489	0.029038	0.038612	0.048886	0.028689	0.0136	0.0007	0.002349	0.08436	0.084118	0.148014	0.079292	0.002241	0.065323	0.002262	0.279013	0.106375	0.068602	0.000608	0.00057	0.042118	0.065839	0.028706	0.024438	0.118681	0.009054	0.061978	0.051498	0.007386	0.020986	0.006461	0.05324	0.051191	0.156698	0.107873	0.05061	0.029231
k__Bacteria;p__Bacteroidetes;g__Bacteroides;s__Bacteroides pyogenes;x__unknown;y__unknown;z__Bacteroides pyogenes DSM 20611 = JCM 6294	0	0	0	0	0	0	0	0	0	0	0	0.00061	0	0	0	0	0	0	0	0	0	0	0	0	0	0	0	0	0.000265	0	0	0	0	0	0	0	0	0	0	0	0	0	0	0	0	0	0	0	0
k__Bacteria;p__Bacteroidetes;g__Bacteroides;s__Bacteroides pyogenes;x__unknown;y__unknown;z__Bacteroides pyogenes JCM 10003	0	0	0	0	0	0	0.002266	0	0	0	0	0	0	0	0	0	0	0	0	0	0	0	0	0	0	0	0	0	0	0	0	0	0	0	0	0	0	0	0	0	0	0	0	0	0	0	0	0	0
k__Bacteria;p__Bacteroidetes;g__Bacteroides;s__Bacteroides pyogenes;x__unknown;y__unknown;z__unknown	0.009541	0.000678	0	0	0	0.00144	0.00246	0	0	0.000572	0	0.00053	0	0	0	0	0	0	0.000147	0.000702	0	0	0.001745	0.00229	0	0.000228	0	0	0.000292	0	0	0	0	0	0	0	0	0	0	0	0	0	0	0	0.005116	0	0	0.007287	0
k__Bacteria;p__Bacteroidetes;g__Bacteroides;s__Bacteroides rodentium;x__unknown;y__unknown;z__Bacteroides rodentium JCM 16496	0	0	0	0	0	0.005711	0	0	0	0	0	0	0	0	0	0	0	0	0	0	0	0	0	0	0	0	0	0	0	0	0	0	0	0	0	0	0	0	0	0	0	0	0	0	0	0	0	0	0
k__Bacteria;p__Bacteroidetes;g__Bacteroides;s__Bacteroides salanitronis;x__unknown;y__unknown;z__Bacteroides salanitronis DSM 18170	0	0	0.004949	0.000959	0.004291	0	0	0.001355	0.005371	0.002598	0	0.000649	0.000574	0	0.003187	0	0	0.0004	0	0	0.006753	0	0.00245	0.004156	0	0	0	0	0	0.024645	0	0	0.01446	0.010151	0.002525	0.001268	0	0.002138	0	0.001171	0	0	0.000514	0	0.01107	0.001402	0.012151	0.011276	0
k__Bacteria;p__Bacteroidetes;g__Bacteroides;s__Bacteroides salyersiae;x__unknown;y__unknown;z__Bacteroides salyersiae CL02T12C01	0	0	0	0	0	0	0	0	0	0	0.002174	0	0	0	0	0	0	0	0	0	0	0	0	0	0	0	0	0	0	0	0	0	0	0	0	0	0	0	0	0	0	0	0	0	0	0	0	0	0
k__Bacteria;p__Bacteroidetes;g__Bacteroides;s__Bacteroides salyersiae;x__unknown;y__unknown;z__Bacteroides salyersiae WAL 10018 = DSM 18765 = JCM 12988	0	0	0	0	0	0	0	0	0	0	0.000948	0	0	0	0	0	0	0	0	0	0	0.000513	0	0	0	0	0	0	0	0	0	0	0	0	0	0	0	0	0	0	0	0	0	0	0	0	0	0	0
k__Bacteria;p__Bacteroidetes;g__Bacteroides;s__Bacteroides sartorii;x__unknown;y__unknown;z__unknown	0	0	0	0	0	0	0	0	0	0	0	0	0	0	0	0	0	0	0	0	0	0	0	0	0	0	0	0	0	0	0	0.001368	0	0	0	0	0	0	0	0	0	0	0	0	0	0	0	0	0
k__Bacteria;p__Bacteroidetes;g__Bacteroides;s__Bacteroides stercorirosoris;x__unknown;y__unknown;z__Bacteroides stercorirosoris JCM 17103	0	0.00054	0	0	0	0	0	0	0	0.00059	0	0	0	0	0	0	0	0	0	0	0	0	0	0	0	0	0	0	0	0	0	0	0	0	0	0	0	0	0	0	0	0	0	0	0	0	0	0	0
k__Bacteria;p__Bacteroidetes;g__Bacteroides;s__Bacteroides stercoris CAG:120;x__unknown;y__unknown;z__unknown	0.004582	0.001697	0.008066	0.001296	0	0.002556	0	0.001771	0.002468	0.01691	0.002075	0.013506	0.003641	0.000808	0	0.019158	0.004862	0	0.005813	0.023462	0	0.071837	0.003853	0.000643	0.01145	0.003698	0.000415	0.00254	0.004318	0	0.004337	0.102076	0.133803	0	0.001844	0.002647	0.013183	0	0	0.00052	0	0.0044	0	0.000832	0	0.002935	0.002931	0.004974	0.015981
k__Bacteria;p__Bacteroidetes;g__Bacteroides;s__Bacteroides stercoris;x__unknown;y__unknown;z__Bacteroides stercoris ATCC 43183	0.006244	0.006699	0.018883	0.002539	0.002827	0.008026	0	0.004473	0.008156	0.061776	0.009529	0.030405	0.010347	0.002097	0.005834	0.034672	0.009422	0.001033	0.011422	0.044194	0.002972	0.167293	0.009284	0.00175	0.07664	0.012437	0.00095	0.004803	0.007297	0	0.02443	0.116608	0.267349	0.004186	0.010703	0.008177	0.041747	0.00173	0.000551	0.00145	0.001029	0.013477	0.00063	0.001963	0.004371	0.005674	0.010628	0.00781	0.030645
k__Bacteria;p__Bacteroidetes;g__Bacteroides;s__Bacteroides thetaiotaomicron CAG:40;x__unknown;y__unknown;z__unknown	0	0	0	0	0	0	0	0	0	0	0	0	0	0	0	0	0	0	0	0	0	0	0	0	0	0	0	0	0	0	0	0	0	0	0	0	0	0	0	0	0	0	0	0	0	0	0	0	0
k__Bacteria;p__Bacteroidetes;g__Bacteroides;s__Bacteroides thetaiotaomicron;x__unknown;y__unknown;z__Bacteroides thetaiotaomicron VPI-5482	0	0	0	0	0.001768	0.000874	0.007036	0	0	0.011677	0.000365	0	0	0	0	0	0	0	0	0	0	0	0	0	0	0	0	0	0	0	0.000687	0	0	0	0	0	0	0	0	0	0	0	0	0.000858	0	0	0	0	0
k__Bacteria;p__Bacteroidetes;g__Bacteroides;s__Bacteroides thetaiotaomicron;x__unknown;y__unknown;z__unknown	0.020751	0.002374	0.016833	0.006684	0.005004	0.014421	0.030679	0.003669	0.005661	0.017697	0.008414	0.002254	0.001567	0.000252	0.005399	0.000355	0.001593	0.001232	0.002471	0.002578	0.007414	0.001784	0.002579	0.007834	0.004333	0	0	0.001626	0.002259	0.010097	0.012838	0.000123	0.00523	0.006056	0.003314	0.005216	0.005496	0.008175	0.000948	0.004316	0	0.002292	0	0.004467	0.0034	0.00692	0.007781	0.011548	0.003338
k__Bacteria;p__Bacteroidetes;g__Bacteroides;s__Bacteroides timonensis;x__unknown;y__unknown;z__unknown	0	0	0	0	0	0	0	0	0	0	0	0	0	0	0	0	0	0	0	0	0	0	0	0	0	0	0	0	0	0	0	0	0	0	0	0	0	0	0	0	0	0	0	0	0	0	0.003192	0	0
k__Bacteria;p__Bacteroidetes;g__Bacteroides;s__Bacteroides togonis;x__unknown;y__unknown;z__unknown	0.009361	0	0	0	0	0.002862	0	0	0.002884	0.000805	0.000575	0	0	0	0	0	0	0.000346	0.00033	0.000389	0.00179	0	0	0	0	0	0	0	0.000713	0	0	0	0.002637	0.003867	0	0	0.004794	0.001141	0	0	0	0	0.000462	0	0.002488	0.001608	0	0.004333	0
k__Bacteria;p__Bacteroidetes;g__Bacteroides;s__Bacteroides uniformis CAG:3;x__unknown;y__unknown;z__unknown	0	0	0	0	0	0	0	0	0	0	0	0	0	0	0	0	0	0	0	0	0	0	0	0	0	0	0	0	0	0	0	0	0	0	0	0	0	0	0	0	0	0	0	0	0	0	0	0	0
k__Bacteria;p__Bacteroidetes;g__Bacteroides;s__Bacteroides uniformis;x__unknown;y__unknown;z__Bacteroides uniformis ATCC 8492	0.002901	0.003506	0.003198	0.000928	0.001574	0.010627	0.008507	0	0	0	0.00181	0.002554	0.000682	0.001371	0.002611	0.003531	0.002168	0	0.000634	0.002399	0	0.007239	0	0.002068	0.001944	0.000398	0.000325	0	0.001026	0	0.005264	0.000981	0	0.002479	0	0.0007	0.006595	0.00222	0	0.000775	0	0.003122	0	0	0	0	0	0.021191	0.002431
k__Bacteria;p__Bacteroidetes;g__Bacteroides;s__Bacteroides uniformis;x__unknown;y__unknown;z__Bacteroides uniformis CL03T00C23	0	0	0	0	0	0.003375	0	0	0	0	0	0.000815	0	0	0	0	0	0	0	0	0	0	0	0	0	0	0	0	0.000402	0	0	0	0	0	0	0.000226	0	0	0.000236	0	0	0.001236	0	0	0	0	0	0	0
k__Bacteria;p__Bacteroidetes;g__Bacteroides;s__Bacteroides uniformis;x__unknown;y__unknown;z__unknown	0.017612	0.018466	0.025202	0.002216	0.006166	0.073991	0.013127	0.004149	0.007697	0.004865	0.003267	0.017756	0.001108	0.002463	0.004627	0.029871	0.013714	0.000973	0.003356	0.017021	0.007273	0.010066	0.006466	0.006701	0.02303	0.001442	0.000163	0.003678	0.003594	0.02601	0.0646	0.008514	0.014777	0.008984	0.004266	0.004684	0.077695	0.002938	0.00204	0.002702	0.001325	0.0259	0.001702	0.005863	0.010369	0.00714	0.007387	0.029855	0.017403
k__Bacteria;p__Bacteroidetes;g__Bacteroides;s__Bacteroides vulgatus CAG:6;x__unknown;y__unknown;z__unknown	0	0	0	0	0	0	0	0	0	0	0	0	0	0	0	0	0	0	0	0	0	0	0	0	0	0	0	0	0	0	0	0.002127	0	0	0	0	0	0	0	0	0	0	0	0	0	0	0	0	0
k__Bacteria;p__Bacteroidetes;g__Bacteroides;s__Bacteroides vulgatus;x__unknown;y__unknown;z__3775 SR(B) 19	0.00268	0.005637	0.003863	0.001038	0.005298	0.002476	0.002576	0.001867	0	0.006019	0.00286	0	0.000745	0.000327	0.002017	0.043202	0.026746	0.000503	0.093075	0.019208	0.002995	0.001853	0.004856	0.00188	0	0.001238	0.000525	0.001979	0.003313	0	0.015622	0.002499	0	0	0.001736	0.002516	0.021464	0.001182	0.00795	0.000398	0.000527	0.001167	0.001	0.002289	0.003269	0.001552	0.001591	0.005757	0.002104
k__Bacteria;p__Bacteroidetes;g__Bacteroides;s__Bacteroides vulgatus;x__unknown;y__unknown;z__Bacteroides vulgatus ATCC 8482	0	0.002055	0	0	0	0.012378	0	0.000716	0.00055	0.009169	0.002217	0	0	0	0	0	0	0	0.002515	0.019709	0	0.000631	0	0.000837	0.001463	0	0	0.001374	0.006443	0.011827	0.002956	0.000304	0.006402	0.001493	0.00111	0	0.004327	0	0.001014	0	0	0	0	0.001174	0	0.001081	0	0	0
k__Bacteria;p__Bacteroidetes;g__Bacteroides;s__Bacteroides vulgatus;x__unknown;y__unknown;z__Bacteroides vulgatus CL09T03C04	0	0.001696	0.003424	0	0	0.003247	0	0	0	0.00983	0	0.000926	0.000337	0	0	0.006918	0.002431	0	0	0.008169	0	0.001758	0.000313	0	0.00036	0.000242	0.000331	0	0.002161	0	0	0.108306	0.001748	0.000813	0	0	0	0	0	0	0	0.001201	0	0	0	0	0.001196	0	0
k__Bacteria;p__Bacteroidetes;g__Bacteroides;s__Bacteroides vulgatus;x__unknown;y__unknown;z__unknown	0.061957	0.037531	0.051424	0.00678	0.052219	0.16375	0.122603	0.011174	0.030799	0.140392	0.082671	0.012228	0.005917	0.007801	0.013928	0.086933	0.0818	0.00544	0.346207	0.116946	0.032366	0.350778	0.016061	0.033517	0.138085	0.004084	0.001877	0.033161	0.071346	0.043239	0.39735	0.319024	0.073351	0.032673	0.007724	0.020148	0.05581	0.008278	0.017937	0.006925	0.005312	0.027286	0.002131	0.017633	0.041202	0.014141	0.044597	0.067075	0.033274
k__Bacteria;p__Bacteroidetes;g__Bacteroides;s__Bacteroides xylanisolvens;x__unknown;y__unknown;z__unknown	0	0.006045	0	0	0	0.009031	0	0.00093	0	0.000774	0.002324	0.000817	0	0.000891	0	0.000369	0	0	0	0.005487	0	0.000715	0	0	0	0	0	0	0	0	0.154479	0.000388	0	0	0	0	0	0	0.000755	0	0	0.00149	0	0	0	0	0	0.002398	0.002067
k__Bacteria;p__Bacteroidetes;g__Barnesiella;s__Barnesiella intestinihominis;x__unknown;y__unknown;z__Barnesiella intestinihominis YIT 11860	0	0.031714	0	0	0	0	0	0	0	0.000464	0.002551	0	0	0	0	0	0	6e-05	0	0	0	0	0	0	0	0	0	0	0	0	0	0	0	0	0	0	0	0	0	0	0	0.003203	0	0	0	0	0	0.00208	0.007307
k__Bacteria;p__Bacteroidetes;g__Barnesiella;s__Barnesiella viscericola;x__unknown;y__unknown;z__Barnesiella viscericola DSM 18177	0.001873	0	0	0	0.000719	0	0	0	0	0	0	0.000236	0	0	0	0	0	0	0	0	0	0	0	0	0	0	0	0	0	0	0	0	0	0	0	0.00037	0	0	0	0	0	0	0	0	0	0	0	0	0
k__Bacteria;p__Bacteroidetes;g__Bergeyella;s__Bergeyella zoohelcum;x__unknown;y__unknown;z__Bergeyella zoohelcum ATCC 43767	0	0	0	0	0	0	0	0	0	0	0	0	0	0	0	0	0	0	0	0	0	0	0	0	0	0	0	0	0	0	0	3.9e-05	0	0	0	0	0	0	0	0	0	0	0	0	0	0	0	0	0
k__Bacteria;p__Bacteroidetes;g__Butyricimonas;s__Butyricimonas faecalis;x__unknown;y__unknown;z__unknown	0	0	0	0	0	0	0	0	0	0	0	0	0	0	0	0	0	0	0	0	0	0	0	0	0	0	0	0	0	0	0	0	0.003899	0	0	0	0.002161	0	0.00033	0	0	0	0	0	0.000828	0	0	0.001338	0
k__Bacteria;p__Bacteroidetes;g__Butyricimonas;s__Butyricimonas faecihominis;x__unknown;y__unknown;z__unknown	0	0	0	0	0	0	0	0	0	0.000655	0.000573	0	0	0	0	0.000188	9.1e-05	0	0	0.00056	0	0	8.8e-05	0	0	0	0	0	0	0	0.000981	0	0	0	0	0	0	0	0	0	0	0	0	0	0	0	0	0.000992	0
k__Bacteria;p__Bacteroidetes;g__Butyricimonas;s__Butyricimonas virosa;x__unknown;y__unknown;z__Butyricimonas virosa DSM 23226	0	0.000864	0	0	0	0	0	0	0	0	0.000721	0	0	0	0	0	0	0	0	0.000195	0	6.2e-05	0	0	0	0	0	0	0	0	0.000352	0	0	0	0	0	0	0	0	0	0	0	0	0	0	0	0	0	0.00012
k__Bacteria;p__Bacteroidetes;g__Candidatus Homeothermus;s__Candidatus Homeothermus arabinoxylanisolvens;x__unknown;y__unknown;z__unknown	0	0	0	0	0	0.001782	0	0	0.001493	0	0	0	0	0	0	0	0	0	0	0	0	0	0	0	0	0	0.000934	0	0	0	0	0	0	0	0	0	0.001266	0	0	0	0	0	0	0.00122	0	0	0	0	0
k__Bacteria;p__Bacteroidetes;g__Chryseobacterium;s__Chryseobacterium hominis;x__unknown;y__unknown;z__unknown	0	0	0	0	0	0	0	0	0	0	0	0	0	0	0	0	0	0	0	0	0	0	0	0	0	0	0	0	0	0	0	0	0	0	0	0	0	0	0	0	0	0	0	0.000281	0	0	0	0	0
k__Bacteria;p__Bacteroidetes;g__Coprobacter;s__Coprobacter fastidiosus;x__unknown;y__unknown;z__Coprobacter fastidiosus NSB1	0	0	0	0	0	0	0	0	0	0	0.000921	0	0	0	0	0	0	0	0	0	0	0	0	0	0	0	0	0	0	0	0	0	0	0	0	0	0	0	0	0	0	0	0	0	0	0	0	0	0
k__Bacteria;p__Bacteroidetes;g__Coprobacter;s__Coprobacter secundus;x__unknown;y__unknown;z__unknown	0.001009	0	0	0	0	0.000361	0	0	0	0	0	0	0	0	0	0	0	0	0	0	0	0	0	0	0	0	0	0	0	0	0	0	0	0	0	0	0	0	0	0	0	0.000494	0	0	0	0	0	0	0
k__Bacteria;p__Bacteroidetes;g__Culturomica;s__Culturomica massiliensis;x__unknown;y__unknown;z__unknown	0	0	0	0	0	0	0	0	0	0	0	0	0	0	0	0	0	0	0	0	0	0	0	0	0	0	0	0	0	0.001832	0	0	0	0	0	0	0	0	9.6e-05	0	0	0	0	0	0	0	0	0	3.1e-05
k__Bacteria;p__Bacteroidetes;g__Duncaniella;s__Duncaniella muris;x__unknown;y__unknown;z__unknown	0	0	0	0	0.001141	0.000648	0	0	0.000298	0	0.000156	0	0.000181	0.000158	0	0	9.4e-05	0.000127	0	0.000116	0	0	0.000243	0.000294	0.000108	0	0.000128	0	0	0.000287	6.9e-05	4.4e-05	0	0.00023	0	0	0.000328	0	0	0	0.000112	0.000313	0	0.000221	0.000217	0.000203	0	0	0
k__Bacteria;p__Bacteroidetes;g__Flavobacterium;s__Flavobacterium anhuiense;x__unknown;y__unknown;z__unknown	0	0	0	0	0	0	0	0	0	0	0	0	0	0	0	0	0	0	0	0	0	0	0	0	0	0	0	0	0	0	0	0	0	0	0	0	0	0	0	0	5.7e-05	0	0	0	0	0	0	0	0
k__Bacteria;p__Bacteroidetes;g__Gabonia;s__Gabonia massiliensis;x__unknown;y__unknown;z__unknown	0	0	0	0	0	0	0	0	0	0	0	0	0	0	0	0	0	0	0	0	0	0	0	0	0	0	0	0	0	0	0	0	0.001122	0	0	0	0	0	0	0	0	0	0	0	0	0	0	0	0
k__Bacteria;p__Bacteroidetes;g__Hydrotalea;s__Hydrotalea flava;x__unknown;y__unknown;z__unknown	0	0	0	0	0	0	0	0	0	0	0	0	0	0	0	0	0	0	0	0	0	0	0	0	0	0	0	0	0	0	0	0	0	0	0	0	0	0	0	0	0	0	0	0.000103	0	0	0	0	0
k__Bacteria;p__Bacteroidetes;g__Mediterranea;s__Mediterranea massiliensis;x__unknown;y__unknown;z__unknown	0.00901	0.002361	0	0	0	0.003186	0.005676	0.003087	0	0.000618	0.002033	0	0.000688	0	0	0.002602	0.002565	0	0.000357	0.000688	0.002991	0	0.005337	0.003772	0.000341	0	0	0	0	0.00319	0	0.000164	0	0	0.002786	0.004117	0	0	0	0	0	0	0	0	0	0.003111	0.003592	0	0.002689
k__Bacteria;p__Bacteroidetes;g__Muribaculum;s__Muribaculum intestinale;x__unknown;y__unknown;z__unknown	0	0	0	0.000153	0.000889	0.000697	0	0	0.000259	0.000121	0.000137	0	0.000143	0.000184	0.000196	0	0.000118	0.00014	9.2e-05	0.000159	0.000193	9.7e-05	0.000246	0.000404	0.000121	0	0.000143	0.000168	0.000143	0	9.5e-05	9.5e-05	0.00015	0.000224	0.000122	0	0.000257	0	0.000193	9e-05	9.8e-05	0.000279	0.000135	0.000166	0.000181	0.000219	0	0	0
k__Bacteria;p__Bacteroidetes;g__Odoribacter;s__Odoribacter laneus;x__unknown;y__unknown;z__Odoribacter laneus YIT 12061	0	0	0	0	0	0	0	0	0.003092	0	0.000484	0	0	0	0	0	0	0	0.000222	0	0	0.000824	0.000371	0.000441	0	0	0	0.001203	0.000856	0	0	0.001632	0	0.002793	0	0	0	0.000601	0	0.000255	0	0	0	0	0	0.000642	0	0	0
k__Bacteria;p__Bacteroidetes;g__Odoribacter;s__Odoribacter splanchnicus;x__unknown;y__unknown;z__Odoribacter splanchnicus DSM 20712	0	0	0	0	0	0	0.002573	0	0	0	0	0	0	0	0	0	0	0	0	0	0	0	0	0	0	0	0	0	0	0	0	0	0	0	0	0	0	0	0	0	0	0	0	0	0	0	0	0	0
k__Bacteria;p__Bacteroidetes;g__Odoribacter;s__Odoribacter splanchnicus;x__unknown;y__unknown;z__unknown	0.014102	0	0	0	0	0	0	0	0	0	0	0	0	0	0	0	0	0	0	0	0	0	0	0	0	0	0	0	0	0	0	0	0	0	0	0	0	0	0	0	0	0	0	0	0	0	0	0	0
k__Bacteria;p__Bacteroidetes;g__Parabacteroides;s__Parabacteroides chinchillae;x__unknown;y__unknown;z__unknown	0	0	0	0	0	0	0	0	0	0	0	0	0	0	0	5.3e-05	0	0	0	0	0	0.000101	0	0	0	0	0	0	0	0	0.000118	0	0	0	0	0.0001	0	0	0	0	0	0	0	0	0	0	0	0	0
k__Bacteria;p__Bacteroidetes;g__Parabacteroides;s__Parabacteroides distasonis;x__unknown;y__unknown;z__Parabacteroides distasonis ATCC 8503	0	0.013018	0	0	0	0.006736	0.001332	0	0	0.002901	0.003261	0.001646	0.000881	0.000519	0	0	0	0	0	0.000622	0	0	0	0	9.3e-05	0	0.000138	0.000765	0.001048	0	0.000642	0	0	0	0	0.000143	0	0	0	0	0	0.007013	0	0.000199	0	0	0	0.018324	0.029851
k__Bacteria;p__Bacteroidetes;g__Parabacteroides;s__Parabacteroides johnsonii;x__unknown;y__unknown;z__Parabacteroides johnsonii CL02T12C29	0	0	0	0	0	0	0	0	0	0	0.000949	0.000898	0	0	0	0.000355	0.000307	0	0	0	0	0	0	0	0	0	0	0	0	0	0.001312	0	0	0	0	0.000751	0	0	0	0	0	0	0	0	0	0	0	0	0
k__Bacteria;p__Bacteroidetes;g__Parabacteroides;s__Parabacteroides johnsonii;x__unknown;y__unknown;z__Parabacteroides johnsonii DSM 18315	0	0.00125	0	0	0	0	0	0	0	0	0.000866	0	0.000469	0	0	0	0	0	0	0.002523	0.001198	0	0	0	0	0	0	0	0	0	0.000889	0	0	0	0.000403	0	0	0	0	0	0	0.000554	0	0	0	0	0	0.002135	0
k__Bacteria;p__Bacteroidetes;g__Parabacteroides;s__Parabacteroides massiliensis;x__unknown;y__unknown;z__unknown	0	0.001302	0	0	0	0	0.00203	0	0	0	0.000799	0.00115	0.00049	0	0	0	0	0	0	0.001662	0	0	0	0	0	0	0	0	0	0.002592	0.001638	0	0.000878	0.001216	0	0	0	0	0	0	0	0	0	0	0.001179	0.000629	0	0	0.001484
k__Bacteria;p__Bacteroidetes;g__Parabacteroides;s__Parabacteroides merdae;x__unknown;y__unknown;z__Parabacteroides merdae ATCC 43184	0.010512	0.024065	0.012033	0.000563	0.004762	0.012012	0	0	0.000682	0.007273	0.00296	0.01626	0.008012	0.002937	0	0	0	0.000307	0	0.056566	0	0	0.00041	0.0007	0.000183	0	0.000318	0.000391	0.00616	0	0.110156	0	0	0	0	0.001688	0	0	0.000244	0	0.001021	0.008641	0.000202	0.000641	0	0.005571	0	0.029495	0.009757
k__Bacteria;p__Bacteroidetes;g__Parabacteroides;s__Parabacteroides timonensis;x__unknown;y__unknown;z__unknown	0	0	0	0	0	0	0	0	0	0	0	0	0	0	0	0	0	0	0	0	0	0	0	0	0	0	0	0	0	0	0.000335	0	0	0	0	0	0	0	0	0	0	0	0	0	0	0	0	0	0
k__Bacteria;p__Bacteroidetes;g__Paramuribaculum;s__Paramuribaculum intestinale;x__unknown;y__unknown;z__unknown	0.000606	0.000453	0.000717	0.000383	0.000921	0.00155	0.000591	0.000211	0.00067	0.00032	0.000271	0.00013	0.000238	0.000295	0.000315	0.000103	0.000157	0.00021	0.000117	0.000307	0.00035	0.000251	0.000436	0.000645	0.00036	0.000142	0.000497	0.000235	0.000207	0.000329	0.000187	0.000176	0.00027	0.000481	0.000157	0.000106	0.000659	0.000161	0.000285	0.000136	0.00017	0.00057	0.0002	0.000566	0.000305	0.000367	0.000283	0	9.2e-05
k__Bacteria;p__Bacteroidetes;g__Paraprevotella;s__Paraprevotella clara;x__unknown;y__unknown;z__Paraprevotella clara YIT 11840	0	0	0	0	0	0	0	0	0	0	0	0	0	0	0	0	0	0	0	0	0	0	0	0	0	0	0	0	0	0	0	7.8e-05	0	0	0	0	0	0	0	0	0	0.00083	0	0	0	0	0	0	0.003262
k__Bacteria;p__Bacteroidetes;g__Paraprevotella;s__Paraprevotella xylaniphila;x__unknown;y__unknown;z__Paraprevotella xylaniphila YIT 11841	0.005862	0.006721	0.00664	0	0.001834	0	0	0	0.002855	0	0	0.000837	0	0	0	0.000448	0.000506	0	0.000955	0	0	0	0.000728	0	0	0	0	0.001219	0	0.002146	0	0	0.001412	0	0	0	0	0	0.000321	0	0.000794	0	0.000503	0	0.003872	0.001482	0.005194	0	0
k__Bacteria;p__Bacteroidetes;g__Porphyromonas;s__Porphyromonas cangingivalis;x__unknown;y__unknown;z__unknown	0	0	0	0	0	0	0	0	0	0.000357	0.000251	0	0	0	0	0	0	0	0	0	0	0	0	0	0	0	0	0	0	0	0	0	0	0	0	0	0	0	0	0	0	0	0	0	0	0	0	9.7e-05	0
k__Bacteria;p__Bacteroidetes;g__Porphyromonas;s__Porphyromonas gingivicanis;x__unknown;y__unknown;z__Porphyromonas gingivicanis JCM 15907	0	0	0	0	0	0	0	0	0	0.000178	0.000458	0.000387	0	0	0	0	0	0	0	0	0	0	0	0	0	0	0	0	0	0	0	0	0	0	0	0	0	0	0	0	0	0	0	0	0	0	0	0.000143	0
k__Bacteria;p__Bacteroidetes;g__Porphyromonas;s__Porphyromonas sp. oral taxon 279;x__unknown;y__unknown;z__F0450	0	0	0	0	0	0	0	0	0	0	0	0	0	0	0	0	0	0	0	0	0	0	0	0	0	0	0	0	0	0	0	0	0	0	0	0	0	0	0	0	0	0	0	0.000188	0	0	0	0	0
k__Bacteria;p__Bacteroidetes;g__Prevotella;s__Prevotella albensis;x__unknown;y__unknown;z__Prevotella albensis DSM 11370 = JCM 12258	0	0	0	0	0	0.000917	0	0	0	0	0	0	0	0	0.00073	0.00087	0.001162	0.003734	0	0	0	0	0	0	0	0.001138	0	0.000787	0	0	0	0	0	0	0	0	0	0	0	0.000917	0.003025	0.001482	0	0	0	0	0	0	0.001125
k__Bacteria;p__Bacteroidetes;g__Prevotella;s__Prevotella bergensis;x__unknown;y__unknown;z__Prevotella bergensis DSM 17361	0	0	0	0	0	0	0	0	0	0	0	0.000278	0	0	0	0.000208	0	0.000311	0	0	0.000234	0	0	0	0	0	0	0.000377	0.000241	0	0	0	0	0	0.000283	0.000301	0	0.000299	0	0.000262	0	0.000214	0.000388	0	0	0	0	0	0
k__Bacteria;p__Bacteroidetes;g__Prevotella;s__Prevotella bivia;x__unknown;y__unknown;z__Prevotella bivia DSM 20514	0	0	0	0	0	0	0	0	0.000471	0	0	0	0	0	0	0	0	0	0	0	0	0	0	0	0	0.000278	0	0	0	0	0	0	0	0	0	0	0	0	0	0	0.002237	0	0	0.001175	0	0	0	0	0
k__Bacteria;p__Bacteroidetes;g__Prevotella;s__Prevotella bivia;x__unknown;y__unknown;z__Prevotella bivia JCVIHMP010	0	0	0	0	0	0	0	0	0	0	0	0	0	0	0	0	0	0	0	0	0	0	0	0	0	0	0	0	0.000311	0	0	0	0	0	0	0	0	0	0	0.001376	0	0	0	0	0	0	0	0	0
k__Bacteria;p__Bacteroidetes;g__Prevotella;s__Prevotella bivia;x__unknown;y__unknown;z__unknown	0	0	0	0.001186	0	0	0	0	0.000529	0	0.001141	0	0	0.00168	0	0	0.001309	0.002012	0	0	0	0	0.000691	0	0	0.0007	0	0	0.000863	0	0	0	0	0	0.001657	0.001642	0	0.002095	0.000915	0	0	0	0.001393	0	0	0	0	0	0.001559
k__Bacteria;p__Bacteroidetes;g__Prevotella;s__Prevotella brunnea;x__unknown;y__unknown;z__unknown	0.001255	0	0	0	0	0	0	0	0	0	0	0	0	0	0	0	0	0	0	0	0	0	0	0	0	0	0	0	0	0	0	0	0	0	0	0	0	0	0	0	0	0	0	0	0	0	0	0	0
k__Bacteria;p__Bacteroidetes;g__Prevotella;s__Prevotella buccalis;x__unknown;y__unknown;z__unknown	0	0	0	0.001573	0	0.001674	0	0	0.000979	0	0.000928	0.001463	0.001046	0	0.002205	0.000676	0.000787	0.002097	0	0	0.001286	0	0	0	0	0.001172	0	0	0.000903	0	0	0	0	0.001355	0.001631	0.002087	0	0.002296	0.001096	0.00124	0.002435	0.000991	0	0.001403	0.000883	0	0	0	0.001459
k__Bacteria;p__Bacteroidetes;g__Prevotella;s__Prevotella copri;x__unknown;y__unknown;z__Prevotella copri DSM 18205	0.003637	0.212236	0.008113	0.460166	0.455989	0.226872	0.003586	0.44735	0.376332	0.018532	0.355687	0.538489	0.387747	0.683194	0.320992	0.401357	0.493587	0.843296	0.000208	0.050594	0.284123	0.001352	0.290661	0.495909	0.005723	0.430799	0.03841	0.317076	0.354921	0.00741	0.001165	0.001798	0.007483	0.328377	0.664062	0.745013	0.078524	0.778267	0.353595	0.616652	0.80182	0.310945	0.883705	0.468157	0.286428	0.262357	0.002955	0.071806	0.523926
k__Bacteria;p__Bacteroidetes;g__Prevotella;s__Prevotella corporis;x__unknown;y__unknown;z__Prevotella corporis OB21 FMU 4	0	0.000405	0	0	0	0	0	0	0	0	0	0.000652	0	0	0	0.000866	0.000568	0	0	0	0	0	0	0	0	0	0	0	0	0	0	0	0	0	0	0.00042	0	0	0	0	0	0.000414	0	0	0	0	0	0	0
k__Bacteria;p__Bacteroidetes;g__Prevotella;s__Prevotella dentalis;x__unknown;y__unknown;z__Prevotella dentalis DSM 3688	0	0	0	0	0.000876	0.000889	0	0	0.001144	0	0.000415	0.000557	0.000297	0	0.000917	0	0	0	0	0	0	0	0	0.001378	0	0	0	0	0	0	0	0	0	0.000686	0	0	0	0	0	0	0	0.000398	0	0	0	0	0	0	0
k__Bacteria;p__Bacteroidetes;g__Prevotella;s__Prevotella ihumii;x__unknown;y__unknown;z__unknown	0	0	0	0	0	0	0	0	0	0	0	0	0	0	0	0	0	0	0	0	0	0	0	0	0	0	0	0	0	0	0	0	0	0	0	0	0.000432	0	0	0	0	0	0	0	0	0	0	0.000333	0
k__Bacteria;p__Bacteroidetes;g__Prevotella;s__Prevotella intermedia;x__unknown;y__unknown;z__Prevotella intermedia ATCC 25611 = DSM 20706	0	0	0	0	0	0.000326	0	0	0	0	0	0	0	0	0	0	0	0	0	0	0	0	0	0	0	0	0	0	0	0	0	0	0	0	0	0	0	0	0	0	0	0	0	0	0	0	0	0	0
k__Bacteria;p__Bacteroidetes;g__Prevotella;s__Prevotella intermedia;x__unknown;y__unknown;z__unknown	0	0.00062	0	0	0	0	0	0	0.000331	0	0	0.001093	0.000132	0	0	0.000309	0.000243	0.000591	0	0	0.000642	0	0	0.000313	0	0	0	0	0	0	0	0	0	0.000362	0	0	0	0	0.000262	6.3e-05	0	0	0	0	0	0	0	0.000325	0
k__Bacteria;p__Bacteroidetes;g__Prevotella;s__Prevotella lascolaii;x__unknown;y__unknown;z__unknown	0	0.002196	0	0.001807	0.001464	0.001081	0	0	0.001918	0	0.001377	0.0093	0.001016	0.010085	0.001747	0.008744	0.008955	0.006357	0	0.000713	0.002531	0	0.001777	0.002598	0	0.001755	0	0.002688	0	0	0	0	0	0.00176	0.003121	0.006587	0.001616	0.006556	0.001096	0.001326	0.004369	0.003865	0.002743	0.001243	0.00146	0.001191	0.000819	0.000848	0.004472
k__Bacteria;p__Bacteroidetes;g__Prevotella;s__Prevotella marseillensis;x__unknown;y__unknown;z__unknown	0	0	0	0	0.000832	0	0	0	0	0	0	0	0.000438	0	0	0	0	0	0	0.000837	0.001631	0	0	0	0	0	0	0	0.000684	0	0	0	0.009244	0.001408	0.000828	0.001137	0	0.001245	0	0.001495	0	0	0.001068	0.00113	0	0.001004	0	0.002836	0
k__Bacteria;p__Bacteroidetes;g__Prevotella;s__Prevotella melaninogenica;x__unknown;y__unknown;z__Prevotella melaninogenica DNF00666	0	0	0	0	0.000553	0	0	0	0	0	0	0.000283	0.000319	0	0	0.000268	0.000158	0.000566	0	0.000325	0	0	0	0	0	0	0	0	0	0	0	0	0	0	0	0	0	0	0	0	0	0	0	0	0	0	0	0	0.000427
k__Bacteria;p__Bacteroidetes;g__Prevotella;s__Prevotella multiformis;x__unknown;y__unknown;z__Prevotella multiformis DSM 16608	0	0	0	0	0	0	0	0	0.001195	0	0	0	0	0	0	0	0	0	0	0	0	0	0	0	0	0	0	0	0	0	0	0	0	0	0	0	0	0	0	0.000684	0	0	0	0	0	0	0	0	0
k__Bacteria;p__Bacteroidetes;g__Prevotella;s__Prevotella multisaccharivorax;x__unknown;y__unknown;z__Prevotella multisaccharivorax DSM 17128	0	0	0	0.000711	0	0	0	0	0	0	0	0.000735	0.000765	0	0	0	0	0.001911	0	0	0.000661	0	0	0	0	0	0	0	0	0	0	0	0	0	0	0	0	0.000953	0.000668	0	0	0	0	0	0	0	0	0.000862	0.000898
k__Bacteria;p__Bacteroidetes;g__Prevotella;s__Prevotella nanceiensis;x__unknown;y__unknown;z__Prevotella nanceiensis DSM 19126 = JCM 15639	0	0	0	0	0	0	0	0	0	0	0	0	0	0	0	0.000339	0.000363	0	0	0	0	0	0	0	0	0	0	0	0	0	0	0	0	0	0	0	0	0	0	0	0	0	0	0	0	0	0	0	0
k__Bacteria;p__Bacteroidetes;g__Prevotella;s__Prevotella rara;x__unknown;y__unknown;z__unknown	0	0.00072	0	0	0.000829	0	0	0	0.002092	0	0.000438	0.000714	0.000221	0	0.00136	0	0	0	0	0	0	0	0	0	0	0	0	0	0.001842	0	0	0	0	0	0	0	0	0	0.000775	0.000889	0	0	0	0	0	0	0	0.001464	0.000832
k__Bacteria;p__Bacteroidetes;g__Prevotella;s__Prevotella stercorea;x__unknown;y__unknown;z__Prevotella stercorea DSM 18206	0	0	0	0.001707	0.002785	0	0.002326	0.00266	0.002283	0	0.001799	0	0.002684	0.005102	0.002037	0.002676	0.003629	0.004332	0	0	0.001549	0	0.001236	0.006983	0	0.002162	0	0.002229	0.001498	0	0	0	0	0.00151	0.006523	0.004597	0	0.004259	0.001607	0.002727	0.004129	0.002492	0.005141	0.003183	0.001308	0.001669	0	0.001139	0.003195
k__Bacteria;p__Bacteroidetes;g__Prevotella;s__Prevotella timonensis;x__unknown;y__unknown;z__Prevotella timonensis S9-PR14	0	0	0	0	0	0	0	0	0	0	0	0.001108	0	0	0.000685	0	0	0	0	0	0	0	0	0	0	0	0	0.000863	0	0	0	0	0	0	0	0	0	0	0	0	0	0	0	0	0	0	0	0	0
k__Bacteria;p__Bacteroidetes;g__Prevotella;s__Prevotella veroralis;x__unknown;y__unknown;z__Prevotella veroralis DSM 19559 = JCM 6290	0	0	0	0	0	0	0	0	0	0	0.000151	0	0	0.000302	0.000135	0	0.000255	0	0	0	0	0	0.000348	0	0	9.9e-05	0	0	0	0	0	0	0	0	0.000232	0.000246	0	0.000146	0	0	0	0	0	0	0	0	0	0	0
k__Bacteria;p__Bacteroidetes;g__Prevotella;s__Prevotella veroralis;x__unknown;y__unknown;z__Prevotella veroralis F0319	0	0	0	0	0	0	0	0	0.000126	0	0	0	0	0	0	0.000217	0	8.2e-05	0	0	0	0	0	0	0	0	0	0	0	0	0	0	0	0	0	0	0	0	0	8.6e-05	0	0	0	0	0	0	0	0	0
k__Bacteria;p__Bacteroidetes;g__Prevotella;s__unknown;x__unknown;y__unknown;z__oral taxon 376	0	0	0	0	0	0	0	0	0	0	0	0	0	0	0	0	0	0	0	0	0	0	0	0.000255	0	0	0	0	0	0	0	0	0	0	0	0	0	0	0	0	0	0	0	0	0	0	0	0	0
k__Bacteria;p__Bacteroidetes;g__Prevotellamassilia;s__Prevotellamassilia timonensis;x__unknown;y__unknown;z__unknown	0.046011	0	0.049722	0.010569	0.006952	0.016283	0.041023	0.010345	0.024044	0	0.002727	0.00898	0.005248	0.009866	0.017213	0.007707	0.006997	0.00881	0	0	0.016004	0	0.017494	0.022168	0	0.007146	0	0.022487	0.006381	0	0	0	0	0.008243	0.005725	0.009396	0	0.011381	0.00611	0.003348	0	0.009213	0.00529	0.004557	0	0.011651	0	0.014439	0.005236
k__Bacteria;p__Bacteroidetes;g__Puteibacter;s__Puteibacter caeruleilacunae;x__unknown;y__unknown;z__unknown	0	0	0	0	0	0	0	0	0	0.000613	0	0	0	0	0	0	0	0	0	0	0	0	0	0	0	0	0	0	0	0	0	0	0	0	0	0	0	0	0	0	0	0	0	0	0	0	0	0	0
k__Bacteria;p__Bacteroidetes;g__Tannerella;s__Tannerella forsythia;x__unknown;y__unknown;z__unknown	0	0	0	0	0	0	0	0	0.000162	0	4.3e-05	0	0	0	0	0	0	0	0	0	0	0	0	0	0	0	0	0	0	0	0	0	0	0	0	0	0	0.000134	0	0	0	0	0	0	0	0	0	0	0
k__Bacteria;p__Bacteroidetes;g__Thermoflavifilum;s__Thermoflavifilum aggregans;x__unknown;y__unknown;z__unknown	0	0	0	0	0	0	0	0	0	0	0	0	0	0	0	0	0	0	0	0	0	0	0	0	0	0	0	0	0	0	0	0	0	0	0	0	0	0	0	0	0	0	0	0.001141	0	0	0	0	0
k__Bacteria;p__Bacteroidetes;g__Tidjanibacter;s__Tidjanibacter massiliensis;x__unknown;y__unknown;z__unknown	0	0.00015	0	0	0	0	0	0	0	0	0	0	0	0	0	0	0	0	0	0	0	0	0	0	0	0	0	0	0	0	0	0	0	0	0	0	0.000206	0	0	0	0	0	0	0	0	0	0	0	0
k__Bacteria;p__Chlamydiae;g__Chlamydia;s__Chlamydia abortus;x__unknown;y__unknown;z__unknown	0	0.001155	0	0.002726	0	0.003035	0	0.000485	0.00077	0.001173	0.000335	0	0.000465	0.00062	0	0	0	0	0	0.000371	0	0.00027	0.001855	0.001881	0.001651	0.000252	0.001653	0.000303	0.000204	0.000533	0.000456	0.000339	0.000473	0.000737	0.000384	0.000228	0.000584	0.000155	0.000668	0.000228	0.000188	0.001761	0.000315	0.00184	0.000486	0.000408	0.000433	0.000334	0.00026
k__Bacteria;p__Chlamydiae;g__Chlamydia;s__Chlamydia muridarum;x__unknown;y__unknown;z__unknown	0	0	0	0	0	0.000113	0	0	0	0	0	0	0	0	0	0	0	0	0	0	0	0	0	0	0	0	0	0	0	0	0	0	0	0	0	0	0	0	0	0	0	0	0	0	0	3.4e-05	0	0	0
k__Bacteria;p__Chloroflexi;g__Thermorudis;s__Thermorudis peleae;x__unknown;y__unknown;z__unknown	0	0	0	0	0	0	0	0	0	0	0	0	0	0	0	0	0	0	0	0	0	0	0	0	0	0	8.2e-05	0	0	0	0	0	0	0	0	0	0	0	0	0	3.8e-05	0.000184	0	0.000207	0	5.3e-05	0	0	0
k__Bacteria;p__Deferribacteres;g__Mucispirillum;s__Mucispirillum schaedleri;x__unknown;y__unknown;z__Mucispirillum schaedleri ASF457	0	0.001287	0	6.4e-05	8.8e-05	0.000175	0	0.001648	5.6e-05	7.8e-05	0	0	0	7.4e-05	0	0	3.4e-05	5.1e-05	2e-05	5.9e-05	4.8e-05	0	0.00011	7.8e-05	0.000189	0	0.000281	6.2e-05	0	0	4.8e-05	3.9e-05	3e-05	7.8e-05	5.5e-05	4.1e-05	5.3e-05	0	8.8e-05	2.3e-05	0	0.000198	5.5e-05	0.000293	8.2e-05	0.000164	0	0	4.3e-05
k__Bacteria;p__Deinococcus-Thermus;g__Meiothermus;s__Meiothermus cateniformans;x__unknown;y__unknown;z__unknown	0	0	0	0	0	0	0	0	0	0	0	0	0	0	0	0	0	0	0	0	0	0	0	0	0	0	0.000124	0	0	0	0	4e-05	0	0	0	0	0	0	0	0	0.000109	0.00031	0	0.000335	0	9.7e-05	0	0	0
k__Bacteria;p__Deinococcus-Thermus;g__Meiothermus;s__Meiothermus luteus;x__unknown;y__unknown;z__unknown	0	0	0	0	0	0	0	0	0	0	0	0	0	0	0	0	0	0	0	0	0	0	0	0	0	0	0	0	0	0	0	0	0	0	0	0	0	0	0	0	6.4e-05	0.000253	0	0.000282	0	0	0	0	0
k__Bacteria;p__Deinococcus-Thermus;g__Meiothermus;s__Meiothermus silvanus;x__unknown;y__unknown;z__Meiothermus silvanus DSM 9946	0	0	0	0	0	0.000212	0	0.000545	0.000119	0	0.000819	0	0	6.6e-05	0	0	0	0	0	0	0	0.000815	0	0	0	0	0.004673	0	0	0	0	0.0012	0.000471	0	0.000317	0	0.000838	0	0	0	0.003147	0.010149	0.000234	0.011817	0.001087	0.002769	0	0	0.00142
k__Bacteria;p__Firmicutes;g__Absiella;s__Absiella argi;x__unknown;y__unknown;z__unknown	0	0	0	0	0	0.000295	0.001137	0.000226	0	0	0.000685	0	0.000323	0	0.000177	0	0	0	0.000569	0	0	0.000254	0	0	0.001346	0	0.011932	0	0	0	0	0.000146	0.004177	0	0.000633	0	0	0.00045	0.000116	6.9e-05	5.7e-05	0	0	0.001011	0.000333	0	0.000474	0	0
k__Bacteria;p__Firmicutes;g__Absiella;s__Absiella dolichum;x__unknown;y__unknown;z__Absiella dolichum DSM 3991	0	0.000169	0.000935	0	0	0.000199	0.00041	0	0	0.000395	0	0	0	0.000138	0	0.000313	0.000308	0	0.000103	6.6e-05	0	0.001899	0	0	0	0	0.001678	0.002446	0	0	0	0.000461	0.000471	0	0	0	0	0.000302	0	0	0	0.001033	0	0	0	0	0	0.000205	0
k__Bacteria;p__Firmicutes;g__Acetatifactor;s__Acetatifactor muris;x__unknown;y__unknown;z__unknown	0	0	0	0	0	0	0	0	0	0	0	0	0	0	0	0	0	0	0	0	0	0	0.000245	0	0	0	0	0	0	0	0	0	0	0	0	0	0	0	0	0	0	0	0	0	0	0	0	0	0
k__Bacteria;p__Firmicutes;g__Acetivibrio;s__Acetivibrio ethanolgignens;x__unknown;y__unknown;z__unknown	0.002344	0.001987	0	0	0	0	0	0	0	0	0	0	0	0	0	0	0	0	0	0	0	0	0	0	0	0	0	0	0	0	0	0	0	0	0	0	0	0	0	0	0	0	0	0	0	0	0	0	0
k__Bacteria;p__Firmicutes;g__Acidaminococcus;s__Acidaminococcus fermentans;x__unknown;y__unknown;z__Acidaminococcus fermentans DSM 20731	0	0	0	0	0	0	0	0	0	0	0	0.000636	0.005676	0	0	0	0	0	0	0	0	0	0	0	0	0	0	0	0	0	0	0	0	0	0	0	0	0	0	0	0	0	0	0	0	0	0	0	0
k__Bacteria;p__Firmicutes;g__Acidaminococcus;s__Acidaminococcus intestini;x__unknown;y__unknown;z__Acidaminococcus intestini RyC-MR95	0	0	0	0	0	0	0	0	0	0	0	0.000731	0.000457	0	0	0	0	0	0	0	0	0	0	0	0	0	0	0	0	0	0	0	0	0	0	0	0	0	0	3.4e-05	0	0.000155	0	0	0	0	0	0	0
k__Bacteria;p__Firmicutes;g__Acidaminococcus;s__Acidaminococcus massiliensis;x__unknown;y__unknown;z__unknown	0	0	0	0	0	0	0	0	0	0	0	0	0.006322	0	0	0	0	0	0	0	0	0	0	0	0	0	0	0	0	0	0	0	0	0	0	0	0	0	0	0	0	0	0	0	0	0	0	0	0
k__Bacteria;p__Firmicutes;g__Acidaminococcus;s__Acidaminococcus timonensis;x__unknown;y__unknown;z__unknown	0	0	0	7.3e-05	0	0	0	0	0	0	0	0.01133	0.015769	0	0	0	0	0	0	0	0	0	0	0	0	0	0	0	0	0	0	0	0	0	0	0	0	0	0	0	0	0	0	0	0	0	0	0	0
k__Bacteria;p__Firmicutes;g__Aerococcus;s__Aerococcus viridans;x__unknown;y__unknown;z__unknown	0	0	0	0	0	0	0	0	0	0	0	0	0	0	0	0	0	0	0	0	0	0	0	0	0	0	0	0	0	0	0	0	0	0	0	0	0	0	0	0	0	0	0	0	0	0.000299	0	0	0
k__Bacteria;p__Firmicutes;g__Agathobaculum;s__Agathobaculum butyriciproducens;x__unknown;y__unknown;z__unknown	0	0	0	0	0	0	0	0	0	0	0	8e-05	0	0	0	0.000204	0	0	0	0.000298	0	0	0	0	0	0	0	0	0	0	0	0	0	0	0	0	0	0	0	0	0	0	0	0	0	0	0	0	0
k__Bacteria;p__Firmicutes;g__Agathobaculum;s__Agathobaculum desmolans;x__unknown;y__unknown;z__Agathobaculum desmolans ATCC 43058	0.025334	0.003605	0.012558	0	0.00066	0.008669	0	0	0	0.001382	0.000347	0.000192	0.000194	0.000317	0	0.000197	0.000227	0	0	0.000521	0	0	0	0.000433	0	0	0	0	8.2e-05	0	0	0	0	0	0.000165	0.000154	0.000376	0	0	0	8.8e-05	0.000409	0.000141	0	0.000221	0	0	0.001066	0.001663
k__Bacteria;p__Firmicutes;g__Allisonella;s__Allisonella histaminiformans;x__unknown;y__unknown;z__unknown	0.000154	0	0	0.000108	0.000125	0	0.000229	0	0	0	6.4e-05	0.000749	0.003809	0.000149	0.000734	0	0	0	0	0.000136	0	0	0	0	0	0	0	0	0.000611	0	0	0	0	0.000716	0.000191	6.6e-05	0	0	0.000289	0	0.00147	0.001955	0.000198	0	0.000158	0	0	6.8e-05	0.000143
k__Bacteria;p__Firmicutes;g__Allobaculum;s__Allobaculum stercoricanis;x__unknown;y__unknown;z__Allobaculum stercoricanis DSM 13633	0.002645	0.001212	0.006199	0.000194	0.000825	0.000271	0.00684	0.001091	0	0.003426	0.000318	8e-05	0.001337	0.000535	0.000635	0.000668	0.000717	0	0	0	0	0.001459	0.001013	0.000106	0.000247	0	0.000253	0.003896	0.000287	0	0	0	0.000454	0.000313	0.000313	0.000414	0.000412	0.000119	0	6.6e-05	0.000147	0.003939	3.4e-05	0.000235	0.000139	0.002488	0	0.030429	7e-05
k__Bacteria;p__Firmicutes;g__Anaerobutyricum;s__Anaerobutyricum hallii;x__unknown;y__unknown;z__Anaerobutyricum hallii DSM 3353	0	0	0	0	0	0	0	0	0	0	0	0	0	0	0	0	0	0	0	0	0	0	0	0	0	0	0	0	0	0	0	0	0	0	0	8.6e-05	0	0	0	0	0	0	0	0	0	0	0	0	0
k__Bacteria;p__Firmicutes;g__Anaerobutyricum;s__Anaerobutyricum soehngenii;x__unknown;y__unknown;z__unknown	0	0	0	0	0	0	0	0	0	0	0	0	0	0	0.000161	0	0	0	0	0.000481	0	0	0	0	0	0	0	0	0	0	0	0	0	0	0	0	0	0	0	0	0.000238	0	0	0	0	0	0	0	0
k__Bacteria;p__Firmicutes;g__Anaerosporobacter;s__Anaerosporobacter mobilis;x__unknown;y__unknown;z__Anaerosporobacter mobilis DSM 15930	0	0	0	0	0	0	0	0	0	0	0	0	0	0	0	0	0.000127	0	0	0	0	0	0	0	0	0	0	0	0	0	0	0	0	0	0	0	0	0	0	0	0	0	0	0	0	0	0.000151	0	0
k__Bacteria;p__Firmicutes;g__Anaerostipes;s__Anaerostipes caccae;x__unknown;y__unknown;z__Anaerostipes caccae DSM 14662	0	0	0	0	0	0	0	0	0	6.5e-05	0	0	0	0	0	0	0	0	0	0	0	0	0	0	0.000133	0	0	0	0	0	9.1e-05	0	0.000214	0	0	0	0	0	0	0	0	0	0	0	0	0	0	0	0
k__Bacteria;p__Firmicutes;g__Anaerostipes;s__Anaerostipes hadrus;x__unknown;y__unknown;z__unknown	0	0	0	0.00014	0.000207	0	0	0.002251	0	0.0002	0	0	0.000276	0.000206	0.002002	0.000177	0.000443	0	0	0	0	0	0.000147	0	0	0	0	0	0	0	0	0	0	0.001115	0.000303	0.000891	0.000303	0	0.000108	0	0.000116	0	0	0.000114	0	0	0	0	0.000136
k__Bacteria;p__Firmicutes;g__Anaerotignum;s__Anaerotignum faecicola;x__unknown;y__unknown;z__unknown	0	0	0	0	0	0	0	0	0	0	0	0	0	0	0	0	0	0	0	0	0	0	0	0	0	0	0.00042	0	0	0	0	0	0	0	0	0	0	0	0	0	0	0	0	0	0	0	0	0	0
k__Bacteria;p__Firmicutes;g__Anaerotignum;s__Anaerotignum lactatifermentans;x__unknown;y__unknown;z__Anaerotignum lactatifermentans DSM 14214	0	0.003456	0	0	0.000557	0	0	0	0	0.000364	0	0	0.000168	0.001348	0.00134	0.000598	0.001158	0	0	0.002777	0	0	0	0.000987	0	0	0.00045	0	0	0	0	0	0	0	0	0	0	0	0	0	0	0	0	0	0	0.000726	0	0	0.001481
k__Bacteria;p__Firmicutes;g__Anaerotignum;s__Anaerotignum lactatifermentans;x__unknown;y__unknown;z__unknown	0	0	0.001808	0	0.000387	0	0	0	0	0	0.002409	0	0	0.001294	0	0.000305	0	0	0	0.003433	0	0	0	0.001437	0	0	0	0	0	0.000305	0	0	0	0	0	0.004111	0	0	0	0	0.000289	0	0.000252	0	0	0.000648	0	0.001339	0.001821
k__Bacteria;p__Firmicutes;g__Anaerotruncus;s__Anaerotruncus colihominis;x__unknown;y__unknown;z__Anaerotruncus colihominis DSM 17241	0	0.000653	0.001199	0	0	0.001134	0	0	0	0	0	0	0	0	0.000341	0	0	0	0	0	0.000231	0.000505	0.000771	0	0	0	0	0.000207	7.8e-05	0.000662	0.000117	0	0	0	0	0.000275	0	0	0	0.000215	0.000183	0.000346	0	0	0.000461	0.000207	0.00048	0	0.000846
k__Bacteria;p__Firmicutes;g__Anaerotruncus;s__Anaerotruncus rubiinfantis;x__unknown;y__unknown;z__unknown	0	0.000211	0	0	0	0	0	0	0	0	0	0	0	0	0	0	0	0	0	0	0	0	0	0	0	0	0	0	0	0	0	0	0	0	0	0	0	0	0	0	0	0	0	0	0	0	0	0	0
k__Bacteria;p__Firmicutes;g__Angelakisella;s__Angelakisella massiliensis;x__unknown;y__unknown;z__unknown	0.000968	0	0	0	0	0	0	0	0	0	0	0.000198	0	0.000188	0	0	0	0	0	0	0.000428	0	0	0.000271	0	0	0	0	0	0	0	0	0	0	0	0	0	0	0	0	0	0	0	0	0	0	0	0	0
k__Bacteria;p__Firmicutes;g__Anoxybacillus;s__Anoxybacillus amylolyticus;x__unknown;y__unknown;z__unknown	0	0	0	0	0	0	0	0	0	0	0	0	0	0	0	0	0	0	0	0	0	0	0	0	0	0	0.001294	0	0	0	0	0.000297	0	0	0	0	0	0	0	0	0.000706	0.001871	0	0.002084	0.000261	0.00062	0	0	0.00036
k__Bacteria;p__Firmicutes;g__Anoxybacillus;s__Anoxybacillus pushchinoensis;x__unknown;y__unknown;z__unknown	0	0	0	0	0	0	0	0	0	0	0	0	0	0	0	0	0	0	0	0	0	0	0	0	0	0	0	0	0	0	0	0	0	0	0	0	0	0	0	0	0	0	0	0.000286	0	0	0	0	0
k__Bacteria;p__Firmicutes;g__Bacillus;s__Bacillus aerius;x__unknown;y__unknown;z__unknown	0	0.005006	0	0.001452	0	0	0	0	0.000145	0	0	0	0	0	0	0	0	0	0	0	0	0	0	0	0	0	0	0	0	0	0	0	0	0	0	0	0.000658	0	0	0	0	0	0	0	0	0	0	0	0
k__Bacteria;p__Firmicutes;g__Bacillus;s__Bacillus bogoriensis;x__unknown;y__unknown;z__Bacillus bogoriensis ATCC BAA-922	0.000456	0	0.002001	8.1e-05	0	0	0	0.000157	0.000303	0	0	0	0.000282	0	0	6.2e-05	0	0	0	0	0.000537	0.000391	0.000106	0	0	0	0	0.000252	0	0	0	0	0.000144	0.000229	0.000217	0	0	0	0.000455	0.000104	0	0.000477	0	0.000107	0.000367	0.000613	0	0.000538	0
k__Bacteria;p__Firmicutes;g__Bacillus;s__Bacillus intestinalis;x__unknown;y__unknown;z__unknown	0	0	0	0	0	0	0	0	0	0	8.6e-05	0	0	0	0	0	0	0	0	0	0	0	0	4.2e-05	0	0	0	0	0	7.2e-05	0	0	0	0	0	0	0	0	0	0	0	0	0	0	0	0	0	0	0
k__Bacteria;p__Firmicutes;g__Bacillus;s__Bacillus subtilis;x__Bacillus subtilis subsp. subtilis;y__unknown;z__168	0	7.8e-05	0	0	0	0	0	0	0	0	0	0	0	0	0	0	0	0	0	0	0	0	0	0	0	0	0	0	0	0	0	0	0	7.7e-05	0	0	0	0	0	0	0	0	0	0	0	0	0	0	0
k__Bacteria;p__Firmicutes;g__Bacillus;s__Bacillus subtilis;x__unknown;y__unknown;z__Bacillus subtilis B354	0	0	0	0	0	0	0	0	0	0	0	0	0	0	0	0	0	0	0	0	0	0	3.6e-05	0	5.3e-05	0	0	0	0	0	0	0	0	0	0	0	0	2.6e-05	0	0	4.9e-05	0	0	0	3.2e-05	3.3e-05	0	0	0
k__Bacteria;p__Firmicutes;g__Bittarella;s__Bittarella massiliensis;x__unknown;y__unknown;z__unknown	0	0	0	0	0	0	0	0	0	0	0	0	0	0	0	0	0	0	0	0	0	0	0	0	0	0	0	0	0	0	0	0	0	0	0	0	0	0	0	0	0	0	0	0	0	0	0	0	0
k__Bacteria;p__Firmicutes;g__Blautia;s__Blautia hansenii;x__unknown;y__unknown;z__Blautia hansenii DSM 20583	0.000634	0.002548	0.021429	0.003677	0.00682	0.000979	0.01041	0.00509	0.00445	0.024009	0.003098	0.002301	0.00745	0.005961	0.006423	0.008933	0.025811	0.002628	0.008336	0.006245	0.003381	0.007939	0.004165	0.007404	0.003474	0.00036	0.002559	0.003926	0.000263	0.003197	0.006718	0.004738	0.003882	0.002965	0.00678	0.005684	0.001912	0.009036	0.000607	0.00228	0.000549	0.005999	0.002776	0.003746	0.001034	0.002365	0.012614	0.004758	0.001496
k__Bacteria;p__Firmicutes;g__Blautia;s__Blautia hydrogenotrophica;x__unknown;y__unknown;z__Blautia hydrogenotrophica DSM 10507	0	0	0.00065	0	0	0	0	0	0	0.00017	0	0	0	0	0	0	0	0	0	0	0	0	0	0	0	0	0	0	0	0	0	0	0	0	0	0	0	0	0	0	0	0.000482	0	0	0	0	0	0	0
k__Bacteria;p__Firmicutes;g__Blautia;s__Blautia luti;x__unknown;y__unknown;z__Blautia luti DSM 14534	0	0	0	0	0	0	0	0	0	0	0	0	0	0.000574	0.000784	0.001279	0.004361	0	0	0	0	0	0	0.000401	0	0	0	0	0	0	0	0	0	0.000495	0.000306	0	0	0	0	0	0	0	0	0	0	0	0	0	0
k__Bacteria;p__Firmicutes;g__Blautia;s__Blautia massiliensis;x__unknown;y__unknown;z__unknown	0	0	0	0	0.000967	0	0	0	0	0	0	0	0	0	0	0	0	0	0	0	0	0	0	0	0	0	0	0	0	0	0	0	0	0	0	0	0	0	0	0	0	0	0	0	0	0	0.004252	0	0
k__Bacteria;p__Firmicutes;g__Blautia;s__Blautia obeum;x__unknown;y__unknown;z__Blautia obeum A2-162	0	0	0	0	0	0	0	0	0	0.000535	0	0	0	0	0.000587	0.000651	0.001755	0	0	0	0	0	0	0	0	0	0	0	0	0	0	0	0	0	0	0	0	0	0	0	0	0	0	0	0	0	0.00372	0	0
k__Bacteria;p__Firmicutes;g__Blautia;s__Blautia obeum;x__unknown;y__unknown;z__Blautia obeum ATCC 29174	0	0	0	0	0	0	0	0	0	0	0	0	0	0	0	0	0.001774	0	0	0	0	0.000451	0	0	0	0	0	0	0	0	0	0	0	0	0	0	0	0	0	0	0	0	0	0	0	0	0	0	0
k__Bacteria;p__Firmicutes;g__Blautia;s__Blautia obeum;x__unknown;y__unknown;z__unknown	0.000416	0.000671	0	0.000333	0	0	0.000895	0	0	0	0	0	0	0.000578	0.001517	0.007823	0.034418	0	0	0	0	0	0.000265	0.000606	0	0	0	0	0	0	0	0.000311	0	0.000699	0.000558	0	0	0.001178	0	0	0	0	0	0	0.000256	0.000702	0.004166	0	0
k__Bacteria;p__Firmicutes;g__Blautia;s__Blautia producta;x__unknown;y__unknown;z__Blautia producta ATCC 27340 = DSM 2950	0	0	0	0	0	0	0	0	0	0	0.001023	0	0	0	0	0	0	0	0	0	0	0	0	0	0	0	0	0	0	0	0	0	0	0	0	0	0	0	0	0	0	0	0	0	0	0	0	0	0
k__Bacteria;p__Firmicutes;g__Blautia;s__Blautia wexlerae;x__unknown;y__unknown;z__Blautia wexlerae AGR2146	0.000388	0.000606	0	0.000404	0	0	0	0.001592	0	0.000784	0.000496	0.000541	0.00073	0.000929	0.00261	0.019309	0.077394	0.000963	0	0.001273	0.000331	0	0.000294	0.001365	0	0	0.000539	0	0	0	0	0.000262	0	0.001275	0.000924	0	0.000585	0.001617	0	0	0.000702	0.000886	0.000247	0.000436	0.000219	0.000897	0.002401	0	0.000621
k__Bacteria;p__Firmicutes;g__Blautia;s__[Ruminococcus] gnavus;x__unknown;y__unknown;z__[Ruminococcus] gnavus AGR2154	0	0	0.005004	0.002828	0.001565	0.000574	0.005069	0.000662	0.001808	0.004303	0.00052	0.000752	0.003523	0	0.000554	0.000631	0.002044	0.00094	0.000855	0.023012	0.001374	0.001376	0.000616	0.000617	0.00173	0.000887	0.003436	0	0	0.000931	0.000531	0.000714	0.001384	0.001377	0.000495	0	0.000601	0.000645	0	0.000761	0	0.000908	0	0.0012	0.00117	0.000918	0.008277	0.000659	0
k__Bacteria;p__Firmicutes;g__Blautia;s__[Ruminococcus] gnavus;x__unknown;y__unknown;z__[Ruminococcus] gnavus ATCC 29149	0.001226	0.001827	0.004144	0.00293	0.001386	0.000578	0.004553	0.000627	0.002585	0.004427	0.000316	0.000761	0.003617	0.000246	0.000541	0.00061	0.001592	0.001385	0.000726	0.023449	0.001219	0.000992	0.0007	0.000899	0.001725	0.000973	0.004043	0.000375	0.000236	0.000518	0.001409	0.000522	0.00096	0.001529	0.000658	0.000442	0.000597	0.000853	0	0.000551	0.000291	0.000806	0.000165	0.001209	0.000968	0.001269	0.008471	0.000712	0.001005
k__Bacteria;p__Firmicutes;g__Blautia;s__[Ruminococcus] torques;x__unknown;y__unknown;z__[Ruminococcus] torques ATCC 27756	0	0.002969	0	0	0	0.000339	0	0	0.000766	0.004417	0.017434	0	0	0.000181	0	0	0	0	0	0.000272	0	0	0	0	0	0	0.00023	0	0.000133	0	0	0	0	0	0	0	0	0	0	0	0	0.000431	0	0	0	0.000372	0.000545	0.000427	0.000952
k__Bacteria;p__Firmicutes;g__Blautia;s__[Ruminococcus] torques;x__unknown;y__unknown;z__[Ruminococcus] torques L2-14	0	0	0	0	0	0	0	0	0	0.000328	0	0	0	0	0	0	0	0	0	0	0	0	0	0	0	0	0	0	0	0	0	0	0	0	0.000215	0	0	0	0	0	0.001193	0	0	0.000475	0	0	0	0	0
k__Bacteria;p__Firmicutes;g__Butyricicoccus;s__Butyricicoccus pullicaecorum;x__unknown;y__unknown;z__Butyricicoccus pullicaecorum 1.2	0.001244	0.001601	0.009765	0.00079	0.001101	0.005184	0.000742	0.000229	0	0	0	0	0.000908	0.001121	0.001519	0.003289	0.001235	0.000984	0.007508	0.001252	0.000918	0.00095	0.000784	0.001909	0.000606	0.000701	0.009988	0	0	0	0	0	0.00033	0.000443	0.001187	0.000518	0	0.000599	0.00109	0.000209	0.000283	0.000976	0.000527	0.000448	0.000689	0.004289	0	0.006751	0.003365
k__Bacteria;p__Firmicutes;g__Butyrivibrio;s__Butyrivibrio crossotus;x__unknown;y__unknown;z__Butyrivibrio crossotus DSM 2876	0	0.000541	0	0	0	0	0	0	0	0	0	0	0	0	0	0	0	0	0	0	0	0	0	0	0	0	0	0	0	0	0	0	0	0	0	0	0	0	0	0	0	0	0	0	0	0	0	0	0
k__Bacteria;p__Firmicutes;g__Caecibacter;s__Caecibacter massiliensis;x__unknown;y__unknown;z__unknown	0	0	0	0	0	0	0	0	0	0	0	0.000412	0.000575	0	0	0	0	0	0	0	0	0	0	0	0	0	0	0	0	0	0	0	0	0	0	0	0	0	0	0	0	0	0	0	0	0	0	0	0
k__Bacteria;p__Firmicutes;g__Carnobacterium;s__Carnobacterium maltaromaticum;x__unknown;y__unknown;z__Carnobacterium maltaromaticum LMA28	0	0	0	0	0	0	0	0	0	0	0	0	0	0	0	0	0	0	0	0	0	0	0	0	0	0	6.5e-05	0	0	0	0	0	0	0	0	0	0	0	0	0	0	0	0	0	0	0	0	0	0
k__Bacteria;p__Firmicutes;g__Catabacter;s__Catabacter hongkongensis;x__unknown;y__unknown;z__unknown	0	0	0	0	0	0	0	0	0	0	8.6e-05	0	0	0	0	0	0	0	0	0	0	0	0	0	0	0	0	0	0	0	0	0	0	0	0	0	7.5e-05	0	0	0	0	0	0	0	0	0	0	0	0
k__Bacteria;p__Firmicutes;g__Catenibacterium;s__Catenibacterium mitsuokai;x__unknown;y__unknown;z__Catenibacterium mitsuokai DSM 15897	0	0.000646	0	0.005217	0.008054	0.006615	0	0.002837	0	0.004195	0	0.009009	0.049926	0.002003	0.05	0.001847	0.003796	0.001186	0	0.003152	0.004306	0	0.009343	0.007805	0	0.002939	0.000332	0.000385	0.000143	0	0	0	0	0.003006	0.003299	0.002197	0	0.007908	0.005608	0.003724	0.001679	0.025802	0.00184	0.001639	0.004835	0.001628	0.01239	0	0.003236
k__Bacteria;p__Firmicutes;g__Clostridioides;s__Clostridioides difficile;x__unknown;y__unknown;z__Clostridioides difficile DA00134	0	0	0	0	0	0	0	0	0	0	0.000263	0	0	0	0	0	0	0	0	0	0	0	0	0	0	0	0	0	0	0	0	0	0	0	0	0	0	0	0	0	0	0	0	0	0	0	0	0	0
k__Bacteria;p__Firmicutes;g__Clostridioides;s__Clostridioides difficile;x__unknown;y__unknown;z__unknown	0	0.001014	0	0	0	0	0	0	0	0	0.000259	0	0	0	0	0	0	0	0	0	0	0.000404	0	0	0	9.2e-05	0	0	0	0	0	0.000169	0	0	0	0	0	0	0	0	9.2e-05	0	0	0	0.000231	0	0.000161	0.000401	0
k__Bacteria;p__Firmicutes;g__Clostridium;s__Clostridium baratii;x__unknown;y__unknown;z__unknown	0	0	0	0	0	0	0	0	0	0	0	0	0	0	0	0.000151	0.000264	0	0	0	0	0	0	0	0	0	0	0	0	0	0	0	0	0	0	0	0	0	0	0	0	0	0	0	0	0	0	0	0
k__Bacteria;p__Firmicutes;g__Clostridium;s__Clostridium bornimense;x__unknown;y__unknown;z__unknown	0	0	0	0	0.000136	0	0	0	0	0	0	0	0	0	0	0	0	0	0	0	0	0	0	0.000156	0	0	0	0	0	0	0	0	0	0.000149	0	0	0.000773	0	0	0	0	0	0	0	0	0	0	0.000172	0
k__Bacteria;p__Firmicutes;g__Clostridium;s__Clostridium botulinum;x__unknown;y__unknown;z__unknown	0	0	0	0	0	0	0	0	0	0	0	0	0	0	0	0	0	0	0.000107	0	0.000325	0	0.00011	0	0	0	0.000852	0	0	0	0	0	0	0	0	0	0	0	0	5.5e-05	0	0	0	0	0	0	0	0	0
k__Bacteria;p__Firmicutes;g__Clostridium;s__Clostridium butyricum;x__unknown;y__unknown;z__Clostridium butyricum 60E.3	0	0.000444	0	0	0	0	0	0	0	0.0001	0.000199	0	0	0	0	0	0	0	0	0	0	0	0	0	0	0	0	0	0	0	0	0	0	0	0	0	0	0	0	0	0	0	0	0	0	0	0	0.000144	0
k__Bacteria;p__Firmicutes;g__Clostridium;s__Clostridium butyricum;x__unknown;y__unknown;z__unknown	0	0	0	0	0	0	0	0	0	0	0	0	0	0	0	0	0	0	0	0	0	0	0	0	0	0	0	0	0	0.002268	0.000234	0	0	0	0	0	0	0	0.000121	0	0	0	0	0	0	0	0	0	0
k__Bacteria;p__Firmicutes;g__Clostridium;s__Clostridium clostridioforme CAG:132;x__unknown;y__unknown;z__unknown	0	0	0	0	0	0	0	0	0	0	0	0	0	0	0	0	0	0	0	0	0	0	0	0	0	0	0	0	0	0	0.00018	0	0	0	0	0	0	0	0	0	0	0	0	0	0	0	0	0	0
k__Bacteria;p__Firmicutes;g__Clostridium;s__Clostridium cuniculi;x__unknown;y__unknown;z__unknown	0	0	0	0.000694	0	0	0	0	0	0	0	0	0	0	0	0	0	0	0	0	0	0	0	0	0	0	0	0	0	0	0	0	0	0	0	0	0	0	0	0	0	0	0	0	0	0	0	0	0
k__Bacteria;p__Firmicutes;g__Clostridium;s__Clostridium disporicum;x__unknown;y__unknown;z__unknown	0	0	0	0	0	0	0	0	0	0	0	0	0	0	0	0	0	0	0	0	0	0.000171	0	0	0	0	0	0	0	0.001739	0	0	0	0	0	0	0	0	0	0	0	0	0	0	0	0	0	0	0
k__Bacteria;p__Firmicutes;g__Clostridium;s__Clostridium mediterraneense;x__unknown;y__unknown;z__unknown	0	0	0	0	0	0	0	0	0	0	0	0	0	0	0	0	0	0	0	0	0	0	0	0	0	0	0	0	0	0	0	0	0	0	0	0	0	0	0	0	0	0	0.000218	0	0	0	0	0	0
k__Bacteria;p__Firmicutes;g__Clostridium;s__Clostridium neonatale;x__unknown;y__unknown;z__unknown	0	0	0	0	0	0	0	0	0	0	0	0	0	0	0	0	0	0	0	0	0	0	0.0001	0	0	0	0.000356	0	0	0	0	0	0	0	0	0	0	0	0	0	0	0	0	0	0	0	0	0	0
k__Bacteria;p__Firmicutes;g__Clostridium;s__Clostridium nexile CAG:348;x__unknown;y__unknown;z__unknown	0	0	0	0	0.000335	0	0	0	0	0	0	0	0	0	0	0.000393	0.001181	0	0	0	0	0.000385	0	0	0.00071	0	0.000258	0	0	0.012467	0	0.000102	0	0	0.001629	0	0	0	0	0	0	0	0	0	0.001847	0.000593	0	0	0
k__Bacteria;p__Firmicutes;g__Clostridium;s__Clostridium paraputrificum;x__unknown;y__unknown;z__Clostridium paraputrificum AGR2156	0	0	0	0	0	0	0	0	0	0	0	0	0	0	0	0	0	0	0	0	0	0	0	0	0	0	0	0	0	0	0	0	0	0	0	0	0	0	0	0	0	0	0	0	0	0	0	0	0
k__Bacteria;p__Firmicutes;g__Clostridium;s__Clostridium perfringens;x__unknown;y__unknown;z__ATCC 3626	0	0	0	0	0	0	0	0	0	0	0	0	0	0	0	0	0	0	0	0	0	0	0	0	0	0	0	0	0	0	0	0	0	0	0	0	0	0.002111	0	0	0	0	0	0	0	0	0	0	0.000768
k__Bacteria;p__Firmicutes;g__Clostridium;s__Clostridium perfringens;x__unknown;y__unknown;z__JGS1721	0	0	0	0	0	0	0	0	0	0	0	0	0	0	0	0	0	0	0	0	0	0	0	0	0	0	0	0	0	0	0	0	0	0	0	0	0	0	0	0	0	0	0	0	0	0	0.002745	0	0
k__Bacteria;p__Firmicutes;g__Clostridium;s__Clostridium perfringens;x__unknown;y__unknown;z__unknown	0	0	0	0.005822	0.000279	0	0	0	0	0.000377	0	0	0	0	0.000465	0	0	0	0	0	0.001418	0	0	0	0.000536	0	0	0	0	0	0	0	0	0.002613	0	0	0	0.00049	0	0	0	0	0	0	0	0	0.002435	0	3.6e-05
k__Bacteria;p__Firmicutes;g__Clostridium;s__Clostridium phoceensis;x__unknown;y__unknown;z__unknown	0	0.00235	0.013667	0	0	0	0	0	0	0	0	0	0.000561	0.000741	0	0	0	0	0	0.001122	0	0.000524	0	0	0	0.000345	0	0	0.000257	0.000316	0	0	0.000225	0	0	0	0	0	0	0	0	0.001192	0	0.000685	0	0.000734	0	0.002289	0.001415
k__Bacteria;p__Firmicutes;g__Clostridium;s__Clostridium saudiense;x__unknown;y__unknown;z__unknown	0	0	0	0	0	0	0	0	0	0	0	0	0	0	0	0	0	0	0	0	0	0	0	0	0	0	0	0	0	0	0	0	0	0	0	0	0	0	0	0	0	0	0	0	0	0	0	0	0
k__Bacteria;p__Firmicutes;g__Clostridium;s__Clostridium sporogenes;x__unknown;y__unknown;z__unknown	0	0	0	0	0	0	0	0.000608	0	0.000189	0.002098	0	0	0.000322	0.001057	0	0.002028	0	0	0	0.000215	0	0	0	0	0	0	0	0	0	0	0	0	0	0	0	0.000169	0	0	0.000192	0.000154	0	0	0.001177	0.000609	0	0	0.000496	0
k__Bacteria;p__Firmicutes;g__Clostridium;s__Clostridium tertium;x__unknown;y__unknown;z__unknown	0	0	0	0	0	0	0	0	0	0	0	0	0	0	0	0	0	0	5.4e-05	0	0	0	0	0	0	0	0	0	0	0.000136	0	0	0	0	0	0	0	0	0	0	0	0	0	0	0	0	0	0	0
k__Bacteria;p__Firmicutes;g__Clostridium;s__Clostridium thermobutyricum;x__unknown;y__unknown;z__Clostridium thermobutyricum DSM 4928	0	0	0	0.000497	0	0	0	0	0	0	0	0	0	0	0	0	0	0	0	0	0	0	0	0	0	0	0	0	0	0	0	0	0	0	0	0	0	0	0	0	0	0	0	0	0	0	0	0	0
k__Bacteria;p__Firmicutes;g__Clostridium;s__Clostridium thermobutyricum;x__unknown;y__unknown;z__unknown	0	0	0	0.001898	0	0	0	0.000176	0	0	0	0	0	0	0	0	0	0	0	0	0	0	0	0	0	0	0	0	0	0	0	0	0	0	0	0.000118	0.000197	0	0	0	0	0	0	0	0	0	0	0	0
k__Bacteria;p__Firmicutes;g__Clostridium;s__Clostridium ventriculi;x__unknown;y__unknown;z__unknown	0	0	0	0.000112	0	0	0	0.000497	8.8e-05	6.3e-05	0	0.000228	0	0	0	0	0	0	0	0	0	9.1e-05	0	0	0	0	0	0	0	0	0	0	0	0	0	0	0	0	0	0	0	0	0	0	0	0	0	0	0
k__Bacteria;p__Firmicutes;g__Coprococcus;s__Coprococcus catus;x__unknown;y__unknown;z__unknown	0	0	0	0	0	0	0	0	0	0.000175	0.000586	0	0	0	0	0	0	0	0	0	0	0	0	0	0	0	0	0	0	0	0	0	0	0	0	0	0	0	0	0	0	0	0	0	0	0	0	0	0
k__Bacteria;p__Firmicutes;g__Coprococcus;s__Coprococcus comes;x__unknown;y__unknown;z__Coprococcus comes ATCC 27758	0	0	0	0	0	0	0	0	0	0	0	0	0	0	0	0	0.001147	0	0	0	0	0	0	0	0	0	0.000366	0	0	0	0	0	0	0	0	0	0	0	0	0	0	0.000609	0	0	0	0	0.000489	0	0
k__Bacteria;p__Firmicutes;g__Coprococcus;s__Coprococcus phoceensis;x__unknown;y__unknown;z__unknown	0.000633	0	0.001473	0	0	0.000502	0	0.000359	0.000397	0.000785	0.000515	0.000308	0.001134	0.000405	0.00107	0.000698	0.002349	0.000386	0	0.000497	0	0.000766	0	0	0.001028	0	0.000644	0	0	0.021631	0.000321	0.000693	0.000463	0.000623	0.001322	0.00036	0	0	0.000142	0	0	0.000639	0	0.000754	0.001865	0	0.000741	0.00089	0.00051
k__Bacteria;p__Firmicutes;g__Dolosigranulum;s__Dolosigranulum pigrum;x__unknown;y__unknown;z__Dolosigranulum pigrum ATCC 51524	0	0	0	0	0	0	0	0	0	6.1e-05	0	0	0	0	0	0	0	0	0	0	0	0	0	0	0	0	0	0	0	0	0	0	0	0	0	0	0	0	0	0	0	0	0	0	0	0	0	0	0
k__Bacteria;p__Firmicutes;g__Dorea;s__Candidatus Dorea massiliensis;x__unknown;y__unknown;z__Candidatus Dorea massiliensis AP6	0	0	0	0	0	0	0	0	0	0	0	0	0	0	0	0	0	0	0	0	0	0	0	0	0	0	0	0	0	0.000154	0	0	0	0	0	0	0	0	0	0	0	0	0	0	0	0	0	0	0
k__Bacteria;p__Firmicutes;g__Dorea;s__Dorea formicigenerans;x__unknown;y__unknown;z__Dorea formicigenerans ATCC 27755	0	0	0	0	0	0.000466	0	0	0	0	0	0	0	0	0	0	0	0	0	0	0	0	0	0	0	0	0	0	0	0	0	0	0	0	0	0	0	0	0	0	0	0	0	0	0	0	0	0	0
k__Bacteria;p__Firmicutes;g__Dorea;s__Dorea phocaeensis;x__unknown;y__unknown;z__unknown	0	0	0.001027	0.00044	0.001184	0.000684	0.00127	0.000543	0.000263	0.001374	0.002584	0	0.000593	0.000365	0.000848	0.001486	0.004011	0.000994	0.000251	0.00096	0.00079	0.000461	0.000338	0.001118	0.000379	0	0.000345	0	7.3e-05	0	0	0.000102	0	0.000979	0.000863	0.000352	0.000548	0.000714	0	0.00017	0.000101	0.001501	0.000113	0.000381	0.000246	0.000607	0.000542	0.000328	0.000691
k__Bacteria;p__Firmicutes;g__Drancourtella;s__Drancourtella massiliensis;x__unknown;y__unknown;z__unknown	0	0	0	0	0	0	0	0	0	0	0	0	0	0	0	0	0.000491	0	0	0	0	0	0	0	0	0	0	0	0	0	0	0	0	0	0	0	0	0	0	0	0	0	0	0	0	0	0	0	0
k__Bacteria;p__Firmicutes;g__Dubosiella;s__Dubosiella newyorkensis;x__unknown;y__unknown;z__unknown	0.000101	0.000102	0	6.5e-05	5.7e-05	0.000248	0	2.6e-05	0.000119	7.9e-05	6.3e-05	3.7e-05	0.000101	0.000122	5.2e-05	0	6.7e-05	8.4e-05	3.8e-05	9.6e-05	8.3e-05	7.1e-05	0.000189	0.000234	0.000531	3e-05	0.000237	3.1e-05	4.7e-05	7.7e-05	7.4e-05	6.5e-05	3.4e-05	0.000141	3.2e-05	0	0.000109	3e-05	0.000107	4.5e-05	4.5e-05	0.000271	6.6e-05	0.000235	0.0001	5.4e-05	4.8e-05	0	0
k__Bacteria;p__Firmicutes;g__Dysosmobacter;s__Dysosmobacter welbionis;x__unknown;y__unknown;z__unknown	0	0.006817	0	0.000399	0	0.003311	0	0	0	0.001294	0	0.002195	0.000582	0.001855	0	0.005785	0	0.00049	0	0.018165	0	0	0	0.003739	0	0	0.000406	0	0	0	0	0	0	0	0	0	0	0	0	0	0	0.012244	0	0.000394	0	0.005419	0	0.003967	0.004677
k__Bacteria;p__Firmicutes;g__Eisenbergiella;s__Eisenbergiella massiliensis;x__unknown;y__unknown;z__unknown	0.000802	0	0	0	0	0.001139	0	0	0	0	0.001462	0	0	0	0	0	0	0	0	0	0	0	0	0	0	0	0	0	0	0	0	0	0	0	0	0	0	0	0	0	0	0	0	0	0	0	0	0.001205	0
k__Bacteria;p__Firmicutes;g__Eisenbergiella;s__Eisenbergiella tayi;x__unknown;y__unknown;z__unknown	0	0.00534	0	0	0	0	0	0	0	0	0	0	0	0	0	0	0	9.8e-05	0	0	0	0	0	0	0	0	0	0	0	0	0	0	0	0	0	0	0	0	0	0	0	0	0	0	0	0	0	0	0
k__Bacteria;p__Firmicutes;g__Emergencia;s__Emergencia timonensis;x__unknown;y__unknown;z__unknown	0	0	0	0	0	0	0	0	0	0	0	0	0	0	0	0	0	0	0	0	0	0	0	0	0	0	0	0	0	0.000469	0	0	0	0	0	0	0	0	0	0	0	0	0	0	0	0	0	0	0
k__Bacteria;p__Firmicutes;g__Enterocloster;s__Enterocloster aldensis;x__unknown;y__unknown;z__unknown	0	0	0	0	0	0	0	0	0	0	0	0	0	0	0	0	0	0	0	0	0	0	0	0	0	0	0	0	0	0	0.000342	0	0	0	0	0	0	0	0	0	0	0	0	0	0	0	0	0	0
k__Bacteria;p__Firmicutes;g__Enterocloster;s__Enterocloster asparagiformis;x__unknown;y__unknown;z__[Clostridium] asparagiforme DSM 15981	0	0	0	0	0	0	0	0	0	0	0.000117	0	0	0	0	0	0	0	0	0	0	0	0	0.000453	0	0	0	0	0	0	0	0	0	0	0	0	0	0	0	0	0	0	0	0	0	0	0	0	0
k__Bacteria;p__Firmicutes;g__Enterocloster;s__Enterocloster bolteae;x__unknown;y__unknown;z__[Clostridium] bolteae 90A9	0	0	0	0	0	0	0	0	0	0	0.000436	0	0	0	0	0	0	0	0	0	0	0	0	0	0	0	0	0	0	0	0	0	0	0	0	0	0	0	0	0	0	0	0	0	0	0	0	0	0
k__Bacteria;p__Firmicutes;g__Enterocloster;s__Enterocloster bolteae;x__unknown;y__unknown;z__unknown	0	0	0	0	0	0.000511	0	0	0	0	0.001263	0	0	0	0	0	0	0	0	0.000545	0	0	0	0	0	0	0	0	0	0.000689	0.000191	0	0	0	0	0	0	0	0.001935	0	0	0	0	0	0.0006	0	0	0.000766	0
k__Bacteria;p__Firmicutes;g__Enterocloster;s__Enterocloster clostridioformis;x__unknown;y__unknown;z__[Clostridium] clostridioforme 2_1_49FAA	0	0.001907	0.001496	0	0	0	0	0	0	0	0	0	0	0	0	0	0	0	0	0	0.000632	0	0	0	0	0	0	0	0	0	0	0	0	0	0	0	0	0	0	0	0	0	0	0	0	0	0	0.000949	0.001227
k__Bacteria;p__Firmicutes;g__Enterocloster;s__Enterocloster lavalensis;x__unknown;y__unknown;z__unknown	0	0	0	0	0	0.000427	0	0	0	0	0.000189	0	0	0	0	0	0	0	0	0	0	0	0	0	0.00125	0	0	0	0	0	0	0	0	0	0	0	0	0	0	0	0	0	0	0	0	0	0	0	0
k__Bacteria;p__Firmicutes;g__Enterococcus;s__Enterococcus cecorum;x__unknown;y__unknown;z__unknown	0	0.000334	0	0	0	0.000311	0	0	0	0	0	0	0	0	0	0	0	0	0	0	0	0	0	0	0	0	0	0	0	0	0	0	0	0	0	0	0	0	0	0	0	0	0	0	0	0	0	0	0
k__Bacteria;p__Firmicutes;g__Enterococcus;s__Enterococcus faecalis;x__unknown;y__unknown;z__Enterococcus faecalis 06-MB-S-10	0	0	0	0	0	0	0	0	0.000328	0	0	0	0	0	0	0	0	0	0	0	0	0	0	0	0	0	0	0	0	0	0	0	0	0	0	0	0	0	0	0	0	0	0	0	0	0	0	0	0
k__Bacteria;p__Firmicutes;g__Enterococcus;s__Enterococcus faecium;x__unknown;y__unknown;z__unknown	0	0.000316	0	0.000309	0	0	0	0.000234	0.000596	0	0.000175	0	0.000141	0.000397	0.000253	0.000272	0.000378	0.000437	0	0	0	0	0	0.000268	0	0.000288	0	0	0.000172	0	0	0	0	0.000442	0.000329	0.000402	0	0.000443	0.002483	0.000332	0.000544	0	0.000588	0.000222	0	0.000194	0	0	0.000161
k__Bacteria;p__Firmicutes;g__Enterococcus;s__Enterococcus hirae;x__unknown;y__unknown;z__Enterococcus hirae ATCC 9790	0	0	0	0	0	0	0	0	0	0	0	0	0	0	0	0.000354	0.000633	0	0	0	0	0	0	0	0	0.00101	0	0	0	0	7.8e-05	2.5e-05	0	0.000732	0	0	0	0	0	0	0	0.000616	0	0	0	0	0	0	0
k__Bacteria;p__Firmicutes;g__Enterococcus;s__Enterococcus hirae;x__unknown;y__unknown;z__unknown	0	0	0	8.9e-05	0	0	0	0	0	0	0	0	0	0	0	0.000325	0.000565	0	0	0	0	0	0	0	0	0.000925	0	0	0	0	0	0	0	0	0	0	0	0	0	0	0	0.000671	0	0	0	0	0	0	0
k__Bacteria;p__Firmicutes;g__Erysipelatoclostridium;s__Erysipelatoclostridium ramosum;x__unknown;y__unknown;z__Erysipelatoclostridium ramosum DSM 1402	0.000233	0	0	0	0.000506	0.000235	0.000755	0	0.001582	0.001119	0.001342	0	0	0	0	0	0	0.000276	0.00027	0	0	0.000152	7.7e-05	4.3e-05	0.000138	0	0	0	0	0.001534	0.000488	0.000364	0.000421	0.000316	3.7e-05	0	0.000629	0	0.000131	0	0	0.000179	0	0.000105	0	0	0.000477	0	0
k__Bacteria;p__Firmicutes;g__Erysipelatoclostridium;s__[Clostridium] innocuum;x__unknown;y__unknown;z__[Clostridium] innocuum 2959	0	0	0	0	0	0.00013	0	0	0	0	0.000255	0	0	0	0	0	0	0.000128	0	0	0	0	0	0	0	0	0	8.6e-05	0	0	0.000358	0	0	0	0	0	0	0	0	0	0	0	0	0	0	0	0	0	0
k__Bacteria;p__Firmicutes;g__Erysipelatoclostridium;s__[Clostridium] spiroforme;x__unknown;y__unknown;z__[Clostridium] spiroforme DSM 1552	0	0.000892	0	0	0	0	0	0	0	0	0	0	0	0.000254	0.000615	0.001244	0.001725	0.000155	0	0	0	0	0	0	0.000319	0	0.000464	0	0	0	0.000538	0	0	0	0.000111	0	0	0	0	0	0	0	0	0	0	0	0.005641	0.002775	0
k__Bacteria;p__Firmicutes;g__Eubacterium;s__Eubacterium callanderi;x__unknown;y__unknown;z__unknown	0	0	0	0	0	0	0.000143	0	0	0	0	0	0	0	0	0	0	0	0	0	0	0	0	0	0	0	0	0	0	0	0	0	0	0	0	0	0	0	0	0	0	0	0	0	0	0	0	0	0
k__Bacteria;p__Firmicutes;g__Eubacterium;s__Eubacterium dolichum CAG:375;x__unknown;y__unknown;z__unknown	0	0	0	0	9.1e-05	0	0.000234	5.3e-05	0.00027	0.000446	0	0.000265	0	0	0	0	9.5e-05	0	0	0	0	0.001297	7.8e-05	0.000164	0.000206	0	0.001177	0.000504	3.9e-05	0	0.000147	0.000202	0.000332	0	0	4.9e-05	0	0	0.000103	0	0	0.000566	0	0.000693	7.3e-05	0.000208	0.000173	0	0.00011
k__Bacteria;p__Firmicutes;g__Eubacterium;s__Eubacterium hallii CAG:12;x__unknown;y__unknown;z__unknown	0	0	0	0	0	0	0	0	0	0	0	0	0	0	8.5e-05	0	0	0	0	0	0	0	0	0	0	0	0	0	0	0	0	0	0	0	0	0	0	0	0	0	0	0	0	0	0	0	0	0	0
k__Bacteria;p__Firmicutes;g__Eubacterium;s__Eubacterium plexicaudatum;x__unknown;y__unknown;z__Eubacterium plexicaudatum ASF492	0	0.001274	0	0.000257	0	0.00051	0	0	0	0	0	0	0	0.000166	0	0	0	0	0	0	0	0	0	0	0.000368	0	0.000557	0	0	0	0	0	0	0	0.000161	0	0	0	0	0	0	0.000515	0	0.00057	0	0	0	0	0
k__Bacteria;p__Firmicutes;g__Eubacterium;s__Eubacterium ramulus;x__unknown;y__unknown;z__Eubacterium ramulus ATCC 29099	0	0.001091	0	0	0	0	0	0.000368	0.000373	0.000293	0.000442	0	0.000326	0	0	0.00028	0.000778	0.000261	0	0	0	0.000612	0	0	0	0.000126	0	0	0	0	0.000161	0	0	0	0	0.000135	0	0	0	0	0	0	0	0	0	0	0.000671	0	0
k__Bacteria;p__Firmicutes;g__Eubacterium;s__Eubacterium ventriosum;x__unknown;y__unknown;z__Eubacterium ventriosum ATCC 27560	0	0.001343	0	0	0.000292	0.000137	0	0	0	0	0	0	0.000239	0	0.000302	0	0	0	0	0	0	0	0	0.000269	0	0	0	0	0	0	0	0	0	0	0	0	0	0	0	0	0	0	0	0	0	0	0	0	0
k__Bacteria;p__Firmicutes;g__Evtepia;s__Evtepia gabavorous;x__unknown;y__unknown;z__unknown	0	0	0	0	0	0	0	0	0	0.000226	0.00021	0	0	0	0	0	0	0	0	0.000404	0	0	0	0	0	0	0	0	0	0	0	0	0	0	0	0	0	0	0	0	0	0.001565	0	0	0	0	0	0	0
k__Bacteria;p__Firmicutes;g__Faecalibacillus;s__Faecalibacillus faecis;x__unknown;y__unknown;z__unknown	0	0	0	0.000153	0.000438	0.000219	0	0.000429	0	0	0	0.00026	0.000982	0.000274	0.000961	0.000472	0.001357	0	0	8e-05	0	0	0	0.000208	0	0	0	0	0	0	0	0	0	0	0	0	0	0.000181	0	0	0	0.000363	0	0.000293	0	0	0.000306	0	0
k__Bacteria;p__Firmicutes;g__Faecalibacillus;s__Faecalibacillus intestinalis;x__unknown;y__unknown;z__unknown	0	0	0	0	0	0	0	0.000366	0	0	0	0	0	0.000157	0.000124	0.001838	0.001315	0	0	0	0	0	0	0	0	0	0	0	0	0	0	0	0	0.000694	0	0	0.00023	0	0	0	0	0	0	0	0	0	0	0.000443	0
k__Bacteria;p__Firmicutes;g__Faecalibacterium;s__Faecalibacterium prausnitzii;x__unknown;y__unknown;z__Faecalibacterium prausnitzii A2-165	0.000955	0	0	0.00184	0.002443	0.002111	0	0	0.001461	0.002052	0.0027	0.000441	0.001628	0.00227	0	0.007929	0.004173	0	0	0.006813	0.004355	0.008866	0.006777	0.003983	0.001559	0	0.000369	0.001021	0.000528	0	0	0.00429	0	0.002749	0.00243	0.001653	0.001211	0.000774	0.001526	0	0.000956	0.004552	0.001484	0	0.005823	0.010622	0.007693	0.006069	0.007807
k__Bacteria;p__Firmicutes;g__Faecalibacterium;s__Faecalibacterium prausnitzii;x__unknown;y__unknown;z__Faecalibacterium prausnitzii AP34BHI	0	0	0	0.001721	0.002595	0.001997	0.004271	0.003037	0.001308	0.001739	0.002389	0.000385	0.002256	0.002466	0.003796	0.007916	0.003802	0.001648	0	0.007402	0.005285	0.010352	0.007818	0.003792	0.001715	0	0	0.001161	0.000449	0	0	0.005928	0	0.00279	0.002865	0.001543	0.001372	0.000887	0.00157	0.001019	0.001261	0.003745	0.001226	0.004562	0.006243	0.01163	0.006714	0.00703	0.007063
k__Bacteria;p__Firmicutes;g__Faecalibacterium;s__Faecalibacterium prausnitzii;x__unknown;y__unknown;z__Faecalibacterium prausnitzii M21/2	0	0	0	0.002186	0	0.0027	0.004688	0.003994	0.00165	0.002051	0.003053	0	0.002036	0.003057	0.004239	0.009999	0.004235	0.001983	0	0.009916	0.006347	0.013857	0.008857	0.00514	0.001713	0	0.000548	0.001426	0	0	0	0.008201	0	0	0.003462	0	0.001693	0.000805	0.001652	0.001059	0.001401	0.004875	0.001513	0.004729	0.007431	0.013995	0.0084	0.008379	0.009387
k__Bacteria;p__Firmicutes;g__Faecalibacterium;s__Faecalibacterium prausnitzii;x__unknown;y__unknown;z__unknown	0	0	0	0	0	0	0	0.001443	0	0	0	0	0	0	0	0.004248	0.00187	0	0	0.003881	0.002447	0.005033	0	0	0	0	0.000253	0.00063	0	0	0	0.002513	0	0.001235	0.001438	0	0.000674	0	0	0	0	0	0.000653	0	0.002943	0.005817	0.003606	0.019225	0.003642
k__Bacteria;p__Firmicutes;g__Faecalimonas;s__Faecalimonas umbilicata;x__unknown;y__unknown;z__unknown	0.000995	0.000984	0.008181	0.00036	0.000846	0.000449	0.00107	0.000986	0.00132	0.003168	0.002282	0.000612	0.000648	0.000349	0.000629	0.000556	0.00184	0	0.001047	0.000479	0.001964	0.001222	0.0022	0.000307	0.000667	0.000445	0.004635	0.000897	0.000316	0.000837	0.000193	0.002097	0.002294	0.000906	0.000519	0.000964	0.000671	0.000999	0	0.000381	0.000131	0.001345	0	0.001271	0.001751	0.001899	0.001963	0.001535	0.000658
k__Bacteria;p__Firmicutes;g__Flavonifractor;s__Flavonifractor plautii;x__unknown;y__unknown;z__unknown	0	0.002799	0.081301	0.000329	0.000887	0.002073	0.001251	0.00138	0.000254	0.008619	0.008974	0.001025	0.004044	0.000781	0.003031	0.013647	0.004213	0.00049	0.000121	0.00763	0.000656	0.001315	0.002307	0.002053	0.000836	0.006366	0.000243	0.000398	0.001502	0.03114	0.002599	0.000591	0.00312	0.000616	0.000261	0.000595	0.000532	0	0.00813	0.000177	0	0.003255	0.001649	0.00181	0	0.002498	0.000345	0.003813	0.00325
k__Bacteria;p__Firmicutes;g__Fournierella;s__Fournierella massiliensis;x__unknown;y__unknown;z__unknown	0.001056	0.001169	0.00384	0.000457	0.013401	0.000795	0.007843	0.003251	0	0.000665	0.000406	0	0.00072	0.013127	0.009613	0.005628	0.005025	0.005114	0.007111	0.003625	0.017508	0.001265	0.010111	0.004173	0.009663	0.001705	0.037454	0.000458	0	0	0	0	0.001394	0.008095	0	0.001427	0.002552	0.009124	0.006889	0.001262	0.001095	0.002031	0.001746	0.007062	0.009463	0.014731	0	0.003897	0.002729
k__Bacteria;p__Firmicutes;g__Frisingicoccus;s__Frisingicoccus caecimuris;x__unknown;y__unknown;z__unknown	0	0	0	0	0	0	0	0	0	0	0	0	0	0	0	0	0	0.000113	0	0	0	0	0	0	0	0	0	0	0	0	0	0	0	0	0	0	0	0	0	0	0	0	0	0	0	0	0	0	0
k__Bacteria;p__Firmicutes;g__Fusicatenibacter;s__Fusicatenibacter saccharivorans;x__unknown;y__unknown;z__unknown	0	0.001909	0	0	0.001236	0	0	0	0	0.000392	0.000575	0	0.000369	0.001676	0.001205	0	0.001172	0	0	0	0	0	0.000311	0	0.000612	0	0.000541	0	0	0.0006	0	0.000211	0	0	0.000204	0	0	0	0.000255	0	0.000989	0.000649	0	0.000295	0	0.001972	0.000619	0	0.001493
k__Bacteria;p__Firmicutes;g__Gottschalkia;s__Gottschalkia purinilytica;x__unknown;y__unknown;z__unknown	0	0	0	0	0.000104	0	0	0	0	0	0	0	0	0	0	0	0	0	0	0	0	0	0	0	0	0	0	0	0	0	0	0	0	0	0	0	0	0	0	0	0	0	0	0	0	0	0	0	0
k__Bacteria;p__Firmicutes;g__Harryflintia;s__Harryflintia acetispora;x__unknown;y__unknown;z__unknown	0	0	0	0	0	0	0	0	0	0	0	0.000234	0	0	0	0.000385	0	0	0	0	0	0	0	0	0	0	0	0	0	0	0	0	0	0	0	0	0	0	0	0	0	0	0	0	0	0	0	0	0
k__Bacteria;p__Firmicutes;g__Holdemanella;s__Holdemanella biformis;x__unknown;y__unknown;z__Holdemanella biformis DSM 3989	0	0.001726	0	0.003671	0.013252	0.002586	0.002897	0.002539	0	0.001428	0	0.005726	0.007064	0.003749	0.005014	0.005617	0.007913	0	0	0.006493	0.000925	0	0.001778	0.00322	0	0.000769	0	0	0	0	0	0	0	0.000587	0.000609	0.000784	0.002596	0.002641	0	0.000871	0.001013	0.003468	0.000746	0.000621	0.000594	0.000953	0	0.004267	0.000868
k__Bacteria;p__Firmicutes;g__Holdemania;s__Holdemania filiformis;x__unknown;y__unknown;z__Holdemania filiformis DSM 12042	0	0	0.000475	0	0	0	0	0	0	0	0.000801	0	0	0.000265	0.000373	0.000259	0.000233	0	0	0.000104	0	0	0	0.00017	0	0	0.000169	0	0	0	7e-05	0	0	0.000404	0	0	0	0	0	0	0	0	0	0	0	0.000365	0	0	0
k__Bacteria;p__Firmicutes;g__Ileibacterium;s__Ileibacterium valens;x__unknown;y__unknown;z__unknown	0.000601	0.000636	0.000989	0.000665	0.000541	0.003314	0.000514	0.000139	0.000824	0.000505	0.000243	0.000222	0.000705	0.000723	0.000429	0.000103	0.000404	0.000555	0.000246	0.000589	0.000572	0.000465	0.000972	0.001801	0.001608	0.000244	0.002466	0.000192	0.000247	0.000255	0.000473	0.000536	0.000714	0.001177	0.000195	0.000109	0.000721	0.000101	0.000791	0.000391	0.00016	0.001397	0.000551	0.002508	0.000894	0.000998	0.000348	0.000265	0.000166
k__Bacteria;p__Firmicutes;g__Intestinimonas;s__Intestinimonas massiliensis;x__unknown;y__unknown;z__unknown	0	0	0	0	0	0	0	0	0	0	0.000467	0	0	0	0	0	0	0	0	0	0	0	0	0	0	0	0	0	0	0	0	0	0	0	0	0	0	0	0	0	0	0	0	0	0	0	0	0	0
k__Bacteria;p__Firmicutes;g__Intestinimonas;s__Intestinimonas timonensis;x__unknown;y__unknown;z__unknown	0.001429	0.002955	0	0	0	0.005188	0	0	0	0	0	0	0	0.002267	0	0	0	0	0	0.008183	0	0.000938	0	0.000533	0	0	0	0	0	0	0	0	0	0	0	0	0	0	0	0	0	0	0	0	0	0	0.00025	0.004435	0
k__Bacteria;p__Firmicutes;g__Kandleria;s__Kandleria vitulina;x__unknown;y__unknown;z__Kandleria vitulina DSM 20405	0	0	0	6.5e-05	0.000106	0	0	4.6e-05	0	0	0	9.5e-05	0.000439	0	0.000445	0	0	0	0	0	0	0	6.6e-05	4.7e-05	0	0	0	0	0	0	0	0	0	0	6e-05	0	0	0.000111	0	0	0	0.000211	0	0	7.7e-05	0	0.000223	0	0
k__Bacteria;p__Firmicutes;g__Lachnoclostridium;s__Lachnoclostridium edouardi;x__unknown;y__unknown;z__unknown	0	0.001498	0	0	0	0	0	0	0	0.000407	0	0	0	0	0	0.000283	0.00035	0	0	0	0	0	0	0	0.00042	0	0	0	0	0	0	0	0	0	0	0	0	0	0	0	0	0	0	0	0	0	0	0	0
k__Bacteria;p__Firmicutes;g__Lachnoclostridium;s__Lachnoclostridium phocaeense;x__unknown;y__unknown;z__unknown	0.000325	0	0	0	0	0	0	0	0	0	0	0	0	0	0	0	0	0	0	0	0	0	0	0	0	0	0	0	0	0	0	0	0	0	0	0	0	0	0	0	0	0	0	0	0	0	0	0	0
k__Bacteria;p__Firmicutes;g__Lachnoclostridium;s__[Clostridium] scindens;x__unknown;y__unknown;z__[Clostridium] scindens ATCC 35704	0	0	0	0	0	0	0	0	0	0	0	0	0	0	0	0	0	0	0	0	0	0	0	0	0	0	0.000377	0	0	0	0	0	0	0	0	0	0	0	0	0	0	0	0	0	0	0	0	0	0
k__Bacteria;p__Firmicutes;g__Lachnoclostridium;s__[Clostridium] scindens;x__unknown;y__unknown;z__unknown	0	0	0	0	0	0	0	0	0	0	0.000374	0	0	0	0	0	0	0	0	0	0	0	0	0	0	0	0	0	0	0	0	0	0	0	0	0	0	0	0	0	0	0	0	0	0	0	0	0	0
k__Bacteria;p__Firmicutes;g__Lachnoclostridium;s__[Clostridium] symbiosum;x__unknown;y__unknown;z__[Clostridium] symbiosum WAL-14163	0	0	0	0	0	0.000331	0	0	0	0	0.000298	0	0	0	0	0	0	0	0	0	0	0.000692	0	0	0	0	0	0	0	0.000651	0	0	0	0	0	0	0	0	0	0	0	0	0	0	0	0	0	0	0
k__Bacteria;p__Firmicutes;g__Lachnospira;s__Lachnospira eligens;x__unknown;y__unknown;z__[Eubacterium] eligens ATCC 27750	0	0	0	0	0.000711	0	0	0	0	0	0	0	0	0	0	0	0	0	0	0	0	0	0	0	0	0	0	0	0	0	0	0	0	0	0	0	0	0	0	0	0	0	0	0	0	0	0	0	0
k__Bacteria;p__Firmicutes;g__Lacrimispora;s__Lacrimispora saccharolytica;x__unknown;y__unknown;z__[Clostridium] cf. saccharolyticum K10	0	0	0.000751	0	0	0	0	0	0	0	0	0	0.001821	0	0	0	0	0	0	0	0	0	0	0	0	0	0.00314	0	0	0	0	0.000211	0	0	0	0	0	0.000587	0	0	0	0	0	0	0	0	0	0	0
k__Bacteria;p__Firmicutes;g__Lacrimispora;s__Lacrimispora saccharolytica;x__unknown;y__unknown;z__unknown	0	0	0.001188	0	0	0	0	0	0	0	0	0	0	0	0	0	0	0	0	0	0.000754	0	0.000771	0	0	0	0	0	0	0.003877	0	0.000434	0	0	0	0	0	0	0	0	0	0	0	0	0.000661	0	0.003475	0.000774	0
k__Bacteria;p__Firmicutes;g__Lactobacillus;s__Lactobacillus acetotolerans;x__unknown;y__unknown;z__unknown	0	0	0	0	0	0	0	0	0	0	0	0	0	0	0	0	0	0	0	0	0	0	0	0	0.000193	0	0	0	0	0	0	0	0	0	0	0	8.4e-05	0	0	0	0	0	0	0	0	0	0	0	0
k__Bacteria;p__Firmicutes;g__Lactobacillus;s__Lactobacillus acidophilus;x__unknown;y__unknown;z__Lactobacillus acidophilus NCFM	0	0.026306	0	0.000509	0.000102	0.000327	0	0	0	0	5.8e-05	0	0	0	0	0	0	0	0	0.000379	0	0	6.2e-05	4.2e-05	0.044359	0	5.6e-05	0	0	6e-05	0	8e-05	0	0	0	0	0.007362	0	0	4.2e-05	5e-05	0	0	0.000118	0	0.000152	0	0	0.000478
k__Bacteria;p__Firmicutes;g__Lactobacillus;s__Lactobacillus agilis;x__unknown;y__unknown;z__unknown	0	0	0	0.000159	0	0	0	0	0	0	0	0	0	0	0	0	0	0	0	0	0	0	0.0014	0	0	0	0	0	0	0	0	0	0	0	0	0	0	0	0	0	0	0	0	0	0	0	0	0	0
k__Bacteria;p__Firmicutes;g__Lactobacillus;s__Lactobacillus amylolyticus;x__unknown;y__unknown;z__unknown	0	0	0	0	0	0	0	0	0	0	0	0	0	0	0	0	0	0	0	0	0	0	0	0	0	0	0	0	0	0	0	0	0	0	0	0	0	0	0	0	0	0	0	0	0	0	0	0	0
k__Bacteria;p__Firmicutes;g__Lactobacillus;s__Lactobacillus amylovorus;x__unknown;y__unknown;z__unknown	0	0.003576	0	0	0	0.00013	0	0	0	0	0	0	0	0	0	0	0	0	0	0	0	0	0	0	0.002993	0	0	0	0	0	0	0	0	0	0	0	0.000385	0	0	0	0	0	0	0	0	0	0	0	0
k__Bacteria;p__Firmicutes;g__Lactobacillus;s__Lactobacillus animalis;x__unknown;y__unknown;z__Lactobacillus animalis KCTC 3501 = DSM 20602	0	0.021949	0.000444	0.017339	0.002823	0.01193	0	0.055996	7.1e-05	0.002477	0.000116	0.033634	0.000151	0.001257	0.000126	0.000173	0	5.3e-05	0	0.000238	0	8.3e-05	0.00346	0.002516	0	0	0.000327	6.4e-05	0	0	2.6e-05	0.000152	0	0.014009	7.2e-05	0.000608	0.0042	0.00018	6.6e-05	0.000529	0.008382	0.00053	0.000161	0.001661	0.000185	0.000553	0	9.7e-05	0.000255
k__Bacteria;p__Firmicutes;g__Lactobacillus;s__Lactobacillus animalis;x__unknown;y__unknown;z__unknown	0	0.005173	0	0.003537	0	0.002646	0	0.019578	0	0	0	0.011565	0	0	0	0	0	0	0	0	0	0	0	0	0	0	0	0	0	0	0	0	0	0.002345	0	0	0	0	0	0	0.002025	0	0	0	0	0.001481	0	0	0
k__Bacteria;p__Firmicutes;g__Lactobacillus;s__Lactobacillus apodemi;x__unknown;y__unknown;z__Lactobacillus apodemi DSM 16634 = JCM 16172	0	0	0	0	0	0	0	0	0	0	0	0	0	0	0	0	0	0	0	0	0	0	0	0	0	0	0	0	0	0	0	0	0	0	0	0	0	0	0	0	0	0	0	0	0	0	0	0	0
k__Bacteria;p__Firmicutes;g__Lactobacillus;s__Lactobacillus fermentum;x__unknown;y__unknown;z__Lactobacillus fermentum B1840	0	0	0	0	0	0	0	0	0	0	6.3e-05	0	0	0	0	0	0	0	0	0	0	0	4.3e-05	4e-05	3.9e-05	0	0	0	0	5e-05	0	0	0	0	0	0	0	0	0	0	6.9e-05	0	0	0	0	0	0	0	0
k__Bacteria;p__Firmicutes;g__Lactobacillus;s__Lactobacillus fermentum;x__unknown;y__unknown;z__Lactobacillus fermentum IFO 3956	0	0	0	0	0	0	0	0	0	0	0	0	0	0	0	0	0	0	0	0	0	0	0	0	0	0	0	0	0	0	0	0	0	0	0	0	0.001223	0	0	0	0	0	0	0	0	0	0	0	0
k__Bacteria;p__Firmicutes;g__Lactobacillus;s__Lactobacillus fermentum;x__unknown;y__unknown;z__unknown	0	0	0	0	0	0	0	3.7e-05	0	0	0	0	0	0	0	0	0	0	0	0	0	0	0	0	0	0	0	0	0	0	0	0	0	0	0	0	0	0	0	0	0	0	0	0	0	0	0	0	0
k__Bacteria;p__Firmicutes;g__Lactobacillus;s__Lactobacillus gallinarum;x__unknown;y__unknown;z__unknown	0	0.002025	0	0	0	0	0	0	0	0	0	0	0	0	0	0	0	0	0	0	0	0	0	0	0	0	0	0	0	0	0	0	0	0	0	0	0	0	0	0	0	0	0	0	0	0	0	0	0
k__Bacteria;p__Firmicutes;g__Lactobacillus;s__Lactobacillus gasseri;x__unknown;y__unknown;z__Lactobacillus gasseri ATCC 33323 = JCM 1131	0	0.001327	0	0	0	0	0	0	0	0	0	0	0	0	0	0	0	0	0	0	0	0	0	0	0	0	0	0	0	0	0	0	0	0	0	0	0	0	0	0	0	0	0	0	0	0	0	0	0
k__Bacteria;p__Firmicutes;g__Lactobacillus;s__Lactobacillus gasseri;x__unknown;y__unknown;z__unknown	0	0.004953	0	0	0	0	0	0	0	0	0	0	0	0	0	0	0	0	0	0	0	0	0	0	0	0	0	0	0	0	0	0	0	0	0	0	0	0	0	0	0	0	0	0	0	0	0	0	0
k__Bacteria;p__Firmicutes;g__Lactobacillus;s__Lactobacillus helveticus;x__unknown;y__unknown;z__unknown	0	0.000142	0	0	0	0	0	0	0	0	0	0	0	0	0	0	0	0	0	0	0	0	0	0	0.000452	0	0	0	0	0	0	0	0	0	0	0	0	0	0	0	0	0	0	0	0	0	0	0	0
k__Bacteria;p__Firmicutes;g__Lactobacillus;s__Lactobacillus hominis;x__unknown;y__unknown;z__Lactobacillus hominis DSM 23910 = CRBIP 24.179	0	0.000764	0	0	0	0	0	0	0	0	0	0	0	0	0	0	0	0	0	0	0	0	0	0	0	0	0	0	0	0	0	0	0	0	0	0	0	0	0	0	0	0	0	0	0	0	0	0	0
k__Bacteria;p__Firmicutes;g__Lactobacillus;s__Lactobacillus iners;x__unknown;y__unknown;z__unknown	0	0.000278	0	0	0	0	0	0	0	0	0	0	0	0	0	0	0	0	0	0	0	0	0	0	0	0	0	0	0	0	0	0	0	0	0	0	0	0	0	0	0	0	0	0	0	0	0	0	0
k__Bacteria;p__Firmicutes;g__Lactobacillus;s__Lactobacillus ingluviei;x__unknown;y__unknown;z__Autruche 4	0	0	0	0.00453	0	0	0	0	0	0	0	0	0	0	0	0	0	0	0	0	0	0	0	0	0	0	0	0	0	0	0	0	0	0	0	0	0.000502	0	0	0	0	0	0	0	0	0	0	0	0
k__Bacteria;p__Firmicutes;g__Lactobacillus;s__Lactobacillus intestinalis;x__unknown;y__unknown;z__Lactobacillus intestinalis DSM 6629	0	0	0	0	0	0	0	0	0	0	0	0	0	0	0	0	0	0	0	0	0	0	0	0	0	0	0	0	0	0	0	0	0	0	0	0	0.00032	0	0	0	0	0	0	0	0	0	0	0	0
k__Bacteria;p__Firmicutes;g__Lactobacillus;s__Lactobacillus johnsonii;x__unknown;y__unknown;z__unknown	0	0.161108	0	0.035525	0.000944	0.000648	0	0	0	0.000196	0	0.000176	0	0	0	0	0	0.000193	0	7.6e-05	0	0	5.6e-05	0	0	0	0	0	0	0	0	0.000148	0	0	0	5.4e-05	0.024164	0	0	0	0.000175	0	0	8.5e-05	0	0.00026	0	0	0
k__Bacteria;p__Firmicutes;g__Lactobacillus;s__Lactobacillus kefiranofaciens;x__Lactobacillus kefiranofaciens subsp. kefirgranum;y__unknown;z__unknown	0	0	0	0	0	0	0	0	0	0	0	0	0	0	0	0	0	0	0	0	0	0	0	0	0.000271	0	0	0	0	0	0	0	0	0	0	0	0	0	0	0	0	0	0	0	0	0	0	0	0
k__Bacteria;p__Firmicutes;g__Lactobacillus;s__Lactobacillus kitasatonis;x__unknown;y__unknown;z__Lactobacillus kitasatonis DSM 16761 = JCM 1039	0	0.000689	0	0	0	0	0	0	0	0	0	0	0	0	0	0	0	0	0	0	0	0	0	0	0	0	0	0	0	0	0	0	0	0	0	0	0.000202	0	0	0	0	0	0	0	0	0	0	0	0
k__Bacteria;p__Firmicutes;g__Lactobacillus;s__Lactobacillus mucosae;x__unknown;y__unknown;z__Lactobacillus mucosae LM1	0	0	0	0	0	0	0	0	0	0	0	0	0	0	0	0	0	0	0	0	0	0	0	0	0	0	0	0	0	0	0	0	0	0	0	0	0	0	0	0	0	0	0	0	0	0	0	0	0
k__Bacteria;p__Firmicutes;g__Lactobacillus;s__Lactobacillus murinus;x__unknown;y__unknown;z__unknown	0	0	0	0.000589	0	0.00312	0	0	9.3e-05	0	0	0	0	0	0	0	0	0	0	0	0	0	0	0	7e-05	0	0	0	2.6e-05	7.7e-05	0	0	7.7e-05	0	0	0.000434	0	0	0	0	0	0	0	0	0	0	0	0	0
k__Bacteria;p__Firmicutes;g__Lactobacillus;s__Lactobacillus paragasseri;x__unknown;y__unknown;z__unknown	0	0.001197	0	0.000704	0	0	0	0	0	0	0	0	0	0	0	0	0	0	0	0	0	0	0	0	0	0	0	0	0	0	0	0	0	0	0	0	0.000447	0	0	0	0	0	0	0	0	0	0	0	0
k__Bacteria;p__Firmicutes;g__Lactobacillus;s__Lactobacillus pontis;x__unknown;y__unknown;z__unknown	0	0	0	0	0	0	0	0	0	0	0	0	0	0	0	0	0	0	0	0	0	0	0	0	0	0	0	0	0	0	0	0	0	0	0	0	0.000155	0	0	0	0	0	0	0	0	0	0	0	0
k__Bacteria;p__Firmicutes;g__Lactobacillus;s__Lactobacillus porci;x__unknown;y__unknown;z__unknown	0	0.000169	0	0	0	0	0	0	0	0	0	0	0	0	0	0	0	0	0	0	0	0	0	0	0	0	0	0	0	0	0	0	0	0	0	0	0	0	0	0	0	0	0	0	0	0	0	0	0
k__Bacteria;p__Firmicutes;g__Lactobacillus;s__Lactobacillus reuteri;x__unknown;y__unknown;z__Lactobacillus reuteri DSM 20016	0	0.010965	0	0.008619	0.006331	0.001504	0	0.004682	0.000174	0	5.6e-05	0.002765	8.3e-05	7.2e-05	0	0	0	0	0	0	0	0	0.001058	8.3e-05	0.000943	0	0	0	0	0	0	0.000418	0	0.000328	3.4e-05	0.000389	0.049201	0	0.00015	0	0.000691	0.000136	4.2e-05	0.000263	0	0.000627	0	0	0.000775
k__Bacteria;p__Firmicutes;g__Lactobacillus;s__Lactobacillus reuteri;x__unknown;y__unknown;z__unknown	0	0.005281	0	0	0.003261	0	0	0	0	0.000234	0	0	0	0	0	0	0	0	0	5.1e-05	5.9e-05	0	0	0	0	0	0	0	0	0	0	0	0	0	0	0	0.00899	0	0	3.9e-05	0	0	0	0	0	0	0	0.000139	0
k__Bacteria;p__Firmicutes;g__Lactobacillus;s__Lactobacillus ruminis;x__unknown;y__unknown;z__Lactobacillus ruminis ATCC 27782	0	0	0	0	0	0	0	0	0	0	0	0.002109	0	0	0.001919	0.001652	0.0018	0	0	0	0	0	0	0	0	0.001895	0	0	0	0	0	0	0	0	0	0	0	0	0	0	0	0	0	0	0	0	0	0	0
k__Bacteria;p__Firmicutes;g__Lactobacillus;s__Lactobacillus saerimneri;x__unknown;y__unknown;z__Lactobacillus saerimneri DSM 16049	0	0.000417	0	0.000164	0	0.000118	0	0	0	0	0	0	0	0	0	0	0	0	0	0	0	0	0	0	0	0	0	0	0	0	0	0	0	0	0	0	0.00074	0	0	0	0	0	0	0	0	0	0	0	0
k__Bacteria;p__Firmicutes;g__Lactobacillus;s__Lactobacillus salivarius;x__unknown;y__unknown;z__Lactobacillus salivarius UCC118	0	0.001941	0	0.004056	0	0	0	0.00026	0	0	0	0.000195	0	0	0	0	0	0	0	0	0	0	0	0	0	0	0	0	0	0	0	0	0	0	0	0	0.001816	0	0	0	0	0	0	0	0	0	0	0	0
k__Bacteria;p__Firmicutes;g__Lactobacillus;s__Lactobacillus salivarius;x__unknown;y__unknown;z__unknown	0	0.000385	0.000299	0.006044	0.000143	0	0	0	0	0	0	0	0	0	0	0	0	0	0	0	0	0	0	0	0	0	0	0	0	0	0	0.000199	0	0	0	0.000909	0.003078	0	0	0	0	0	0.000367	0	0	0	0	0	0
k__Bacteria;p__Firmicutes;g__Lactobacillus;s__Lactobacillus taiwanensis;x__unknown;y__unknown;z__Lactobacillus taiwanensis DSM 21401	0	0.004426	0.000253	0.000596	0	0.000238	0	3.4e-05	0.000266	0	9.6e-05	0	7.5e-05	7.9e-05	8.7e-05	0	0	0	0	0	0	0	8e-05	9.3e-05	9.9e-05	0	7.7e-05	4.9e-05	9.9e-05	0.000102	4.4e-05	0	6.5e-05	0	3.9e-05	0	0.000744	3.7e-05	7.7e-05	0	6.7e-05	0.000172	4.2e-05	0.00011	0	0	0	0	0
k__Bacteria;p__Firmicutes;g__Lactobacillus;s__Lactobacillus timonensis;x__unknown;y__unknown;z__unknown	0	0	0	0	0	0	0	0	0	0	0	0	0	0	0	0	0	0	0	0	0	0	0	0	0	0	0	0	0	0	0	0	0	0	0	0	0	0	0	0	0	0	0	0	0	0	0	0	0
k__Bacteria;p__Firmicutes;g__Lactobacillus;s__Lactobacillus vaginalis;x__unknown;y__unknown;z__unknown	0	0.002567	0	0	0	0	0	0	0	0	0	0	0	0	0	0	0	0	0	0	0	0	0	0	0	0	0	0	0	0	0	0	0	0	0	0	0	0	0	0	0	0	0	0	0	0	0	0	0
k__Bacteria;p__Firmicutes;g__Lactococcus;s__Lactococcus garvieae;x__Lactococcus garvieae subsp. garvieae;y__unknown;z__unknown	0	0	0	0	0	8.9e-05	0	0	0	0	0	0	0	0	0	0.002332	0.00388	0	0	0	0	0	0	0	0	0	0	0	0	0	0	0	0	0	0	0	0.000993	0	0	0	0	0	0	0	0	0	0	0	0
k__Bacteria;p__Firmicutes;g__Lactococcus;s__Lactococcus garvieae;x__unknown;y__unknown;z__Lactococcus garvieae ATCC 49156	0	0	0	0	0	0	0	0	0	0	0	0	0	0	0	0.001117	0	0	0	0	0	0	0	0	0	0	0	0	0	0	0	0	0	0	0	0	0	0	0	0	0	0	0	0	0	0	0	0	0
k__Bacteria;p__Firmicutes;g__Lactococcus;s__Lactococcus garvieae;x__unknown;y__unknown;z__unknown	0	0	0	0	0	0	0	0	0	0	0	0	0	0	0	0	0.002062	0	0	0	0	0	0	0	0	0	0	0	0	0	0	0	0	0	0	0	0	0	0	0	0	0	0	0	0	0	0	0	0
k__Bacteria;p__Firmicutes;g__Lactococcus;s__Lactococcus lactis;x__Lactococcus lactis subsp. lactis;y__unknown;z__unknown	0	0	0	0	0	0	0	0	0	0	0	0	0	0	0	0	0	0	0	0	0	0	0	0	0	0	0	0	0	0	0	0.000102	0	0	0	0	0	0	0	0	0	0	0	0	0.000122	0	0	0	0
k__Bacteria;p__Firmicutes;g__Lactococcus;s__Lactococcus lactis;x__Lactococcus lactis subsp. tructae;y__unknown;z__unknown	0	0	0	0	0	0	0	0	0	0	0	3.8e-05	0	0	0	0	0	0	0	0	0	0	0	0	0	0	0	0	0	0	0	0	0	0	0	0	0	0	0	0	0	0	0	0	0	0	0	0	0
k__Bacteria;p__Firmicutes;g__Lactococcus;s__Lactococcus petauri;x__unknown;y__unknown;z__unknown	0	0	0	0	0	0	0	0	0	0	0	5.5e-05	0	0	0	0.001448	0.002214	0	0	0	0	0	0	0	0	0	0	0	0	0	0	0	0	0	0	0	0	0	0	0	0	0	0	0	0	0	0	0	0
k__Bacteria;p__Firmicutes;g__Lactococcus;s__Lactococcus piscium;x__unknown;y__unknown;z__Lactococcus piscium MKFS47	0	0	0	0	0	0	0	0	0	0	0	0	0	0	0	0	0	0	0	0	0	0	0	0	0	0	5.2e-05	0	0	0	0	0	0	0	0	0	0	0	0	0	0	0	0	0	0	0	0	0	0
k__Bacteria;p__Firmicutes;g__Lactococcus;s__Lactococcus raffinolactis;x__unknown;y__unknown;z__unknown	0	0	0	0	0	0	0	0	0	0	0	0	0	0	0	0	0	0	0	0	0	0	0	0	3.5e-05	0.000128	0.000627	3.8e-05	5e-05	0	0	0	0	0	0	0	0	0	0	0	0	0	0	0	0	0	0	0	0
k__Bacteria;p__Firmicutes;g__Lawsonibacter;s__Lawsonibacter asaccharolyticus;x__unknown;y__unknown;z__unknown	0.001662	0	0	0	0	0.001182	0	0	0	0	0.001166	0.000707	0.000593	0	0.001815	0	0	0	0	0.001902	0	0	0	0	0	0.000378	0	0	0	0	0	0	0.000166	0	0	0.000629	0.000692	0	0	0	0	0.001615	0	0	0	0.001014	0	0	0.001195
k__Bacteria;p__Firmicutes;g__Massilimaliae;s__Massilimaliae timonensis;x__unknown;y__unknown;z__unknown	0	0	0	0	0	0	0	0	0	8.6e-05	0	0	0	0	0	0	0	0	0	0.000109	0	0	0	0	0	0	0	0	0	0	0	0	0	0	0	0	0	0	0	0	0	9.9e-05	0	0	0	6.2e-05	0	0.000212	0.000163
k__Bacteria;p__Firmicutes;g__Massilimicrobiota;s__Massilimicrobiota timonensis;x__unknown;y__unknown;z__unknown	0	0	0	0	0.000254	0	0	0	0	6.6e-05	0	0	0.000417	0	0.000466	0	7.3e-05	0	0	0	0	0	0.000127	0.000111	7.9e-05	3.6e-05	0	0	0	0	0	0	0	0	0	0	0	0.0001	0	4.7e-05	0	0.000257	0	0	0	0	0.000111	0	0
k__Bacteria;p__Firmicutes;g__Massilioclostridium;s__Massilioclostridium coli;x__unknown;y__unknown;z__unknown	0	0	0	0	0	0	0	0	0	0	0	0	0	0	0	0	0	0	0	0	0	0	0	0	0	0	0	0	0	0	0	0	0	0	0	0	0	0	0	0	0	0	0	0	0	0	0	0.000143	0
k__Bacteria;p__Firmicutes;g__Mediterraneibacter;s__Mediterraneibacter butyricigenes;x__unknown;y__unknown;z__unknown	0	0	0	0	0	0	0	0	0	0	0.000458	0	0	0	0	0	0	0	0	0	0	0	0	0	0	0	0	0	0	0	0	0	0	0	0	0	0	0	0	0	0	0	0	0	0	0	0	0	0
k__Bacteria;p__Firmicutes;g__Mediterraneibacter;s__Mediterraneibacter glycyrrhizinilyticus;x__unknown;y__unknown;z__Mediterraneibacter glycyrrhizinilyticus JCM 13369	0.001591	0.002923	0.002566	0.001094	0.00104	0.001582	0.001252	0.00063	0.000328	0.005614	0.002064	0.000388	0.001762	0.000373	0.000565	0.000582	0.001321	0.000957	0	0.009259	0.000254	0.000866	0.000445	0.000684	0.000477	0.000319	0.000707	0.000319	0.000149	0	0.000191	0.000876	0.000245	0.000853	0.000483	0.000454	0.000479	0.000662	0.000341	0.0002	0	0.003594	0.000193	0.001075	0.000253	0.000754	0.001482	0.001069	0.00145
k__Bacteria;p__Firmicutes;g__Mediterraneibacter;s__Mediterraneibacter massiliensis;x__unknown;y__unknown;z__unknown	0	0.000752	0	0	0	0	0	0	0	0.000605	0.000842	0	0	0	0	0	0.001156	0	0	0.000429	0	0	0.000258	0	0	0	0	0	0	0.000926	0	0	0	0	0	0	0	0	0	0	0	0	0	0	0	0	0	0	0
k__Bacteria;p__Firmicutes;g__Megamonas;s__Megamonas funiformis;x__unknown;y__unknown;z__Megamonas funiformis YIT 11815	0	0	0	0	0	0.00046	0.007386	0	0.001371	0	0.000308	0	0.002533	0.000862	0	0	0	0	0	0.000705	0.005788	0.003191	0	0.001328	0	0.005626	0	0.002682	0	0.008002	0	0	0	0	0	0.001452	0	0.001005	0.009791	0.002265	0	0	0	0	0	0	0.002465	0	0
k__Bacteria;p__Firmicutes;g__Megamonas;s__Megamonas funiformis;x__unknown;y__unknown;z__unknown	0	0.000575	0.001227	0.002659	0.006034	0	0.009061	0.006001	0.001689	0.014581	0	0.003755	0.004224	0.001479	0.009366	0.002669	0.001755	8.1e-05	0	0	0.007542	0.00478	0.000604	0.003488	0.000422	0.020592	0.001137	0.003358	0.005891	0.015356	0.00015	0.002407	0.006527	0.009049	0.004009	0.001669	0.000583	0.001404	0.014351	0.003099	0.003414	0.004018	0.000709	0.010452	0.003796	0.000391	0.00484	0.002848	0.000795
k__Bacteria;p__Firmicutes;g__Megamonas;s__Megamonas hypermegale;x__unknown;y__unknown;z__unknown	0	0	0	0	0	0	0	0	0	0	0	0	0	0	0	0	0	0	0	0	0	0	0	0	0	0	0	0	0	0	0	0	0	0	0	0	0	0	0.001372	0	0	0	0	0	0	0	0	0	0
k__Bacteria;p__Firmicutes;g__Megamonas;s__Megamonas rupellensis;x__unknown;y__unknown;z__Megamonas rupellensis DSM 19944	0	0.000327	0.000319	0.000697	0.002079	0	0.02067	0.001251	0.012615	0.005583	0	0.001454	0.03172	0.009397	0.0021	0.000399	0.000165	0	0	0.000148	0.039563	0.02998	0.000188	0.020261	0.00015	0.046544	0	0.016028	0.001862	0.096154	0	0.00064	0.001281	0.002874	0.001106	0.005702	0.000149	0.009556	0.121309	0.016367	0.00112	0	0.000236	0.003037	0.001091	0.000127	0.029744	0	0.000246
k__Bacteria;p__Firmicutes;g__Megasphaera;s__Megasphaera elsdenii;x__unknown;y__unknown;z__Megasphaera elsdenii 14-14	0	0	0	0.004781	0	0	0	0	0	0	0	0.028448	0.042087	0	0	0.00154	0.000389	0	0	0.000182	6.8e-05	0	0	0	0	0	0	0	0	0	0	0	0	0	0	0	0	0	0	0	0.002639	0.004672	0.001548	0.000314	0	0.000433	0	0	0
k__Bacteria;p__Firmicutes;g__Megasphaera;s__Megasphaera elsdenii;x__unknown;y__unknown;z__Megasphaera elsdenii DSM 20460	0	0.000465	0.000457	0.004046	0.000322	0.000509	0	0	0	5.6e-05	0	0.023991	0.033535	0	0.001021	0.001926	0.000584	0	0	0	0	0	0	0	0	0	0	0	0.001669	0	0	0	0	0	0	0	0	0	0	0	0.00206	0.005089	0.001531	0.0003	0	0.000361	0	0	0.000149
k__Bacteria;p__Firmicutes;g__Megasphaera;s__Megasphaera hexanoica;x__unknown;y__unknown;z__unknown	0	0	0	0	0	0	0	0	0	0	0	0.000889	0.001504	0	0	0	0	0	0	0	0	0	0	0	0	0	0	0	0	0	0	0	0	0	0	0	0	0	0	0	0	0	0	0	0	0	0	0	0
k__Bacteria;p__Firmicutes;g__Megasphaera;s__Megasphaera massiliensis;x__unknown;y__unknown;z__unknown	0	0	0	0	0	0	0	0	0	0	0	0	0	0	0	0	0	0	0	0	0	0	0.000133	0.00024	0.000171	0.042844	0	0	0	0	0	8.3e-05	0	0.000125	0	0	0	0	0	0	0	0	0	0	0.00015	0	0	0	0
k__Bacteria;p__Firmicutes;g__Megasphaera;s__Megasphaera stantonii;x__unknown;y__unknown;z__unknown	0	0	0	0	0	0	0	0	0	0	0	0	0.000455	0	0	0	0	0	0	0	0	0	0	0	0	0	0	0	0.001026	0	0	0	0	0	0	0	0	0	0	0	0	0	0	0	0	0	0	0	0
k__Bacteria;p__Firmicutes;g__Mitsuokella;s__Mitsuokella jalaludinii;x__unknown;y__unknown;z__Mitsuokella jalaludinii DSM 13811	0	0	0	0	0	0	0	0	0	0	0	0.001564	0	0	0	0	0	0	0	0	0	0	0	0	0	0	0	0	0	0	0	0	0	0	0	0	0	0	0	0	0	0	0	0	0	0	0	0	0
k__Bacteria;p__Firmicutes;g__Murimonas;s__Murimonas intestini;x__unknown;y__unknown;z__unknown	0	0	0	0	0	0	0	0	0	0	0	0	0	0	0	0	0	0	0.000132	0	0	0	0	0	0	0	0	0	0	0	0	0	0	0	0	0	0	0	0	0	0	0	0	0	0	0	0	0	0
k__Bacteria;p__Firmicutes;g__Negativibacillus;s__Negativibacillus massiliensis;x__unknown;y__unknown;z__unknown	0	0	0	0	0	0	0	0	0	0	0	0	0	0	0	0	0	0	0	0	0	0.000319	0	0	0	0	0	0	0	0	0	0	0	0	0	0	0	0	0	0	0	0	0	0	0	0	0	0	0
k__Bacteria;p__Firmicutes;g__Neobittarella;s__Neobittarella massiliensis;x__unknown;y__unknown;z__unknown	0	0	0	0	0	0.000294	0	0	0	0	0.000181	0	0	0	0	0	0	0	0	0	0	0	0	0	0	0	0	0	0	0	0	0	0	0	0	0	0	0	0	0	0	0	0	0	0	0	0	0	0
k__Bacteria;p__Firmicutes;g__Nosocomiicoccus;s__Nosocomiicoccus ampullae;x__unknown;y__unknown;z__unknown	0	0	0	0	0	0	0	0	0	0	0	0	0	0	0	0	0	0	0	0	0	0	0	0	0	0	0	0	0	0	0	1.7e-05	0	0	0	0	0	0	0	0	0	0	0	0	0	0	0	0	0
k__Bacteria;p__Firmicutes;g__Paenibacillus;s__Paenibacillus darwinianus;x__unknown;y__unknown;z__unknown	0	0	0	0	0	0	0	0	0	0	0	0	0	0	0	0	0	0	0	0	0	0	0	0	0	0	0	0	0	0	0	0	0	0	0	0	0	0	0	0	0	0	0	3.6e-05	0	0	0	0	0
k__Bacteria;p__Firmicutes;g__Paraclostridium;s__Paraclostridium bifermentans;x__unknown;y__unknown;z__Paraclostridium bifermentans ATCC 638	0	0	0	0	0	0	0	0	0	0	0	0	0	0	0	0	0	0	0	0	0	0	0	0	0	0	0	0	0	0.00011	0	0	0	0	0	0	0	0	0	0	0	0	0	0	0	0	0	0	0
k__Bacteria;p__Firmicutes;g__Pediococcus;s__Pediococcus acidilactici;x__unknown;y__unknown;z__unknown	0	0	0	0	0	0	0	3.9e-05	0	0	0	0	0	0	0	0	0	0	0	0	0	0	0	0	0.000133	0	0	0	0	0	0	0	0	0	0	0	0	0	0	0	0	0	0	0	0	0	0	0	0
k__Bacteria;p__Firmicutes;g__Peptoniphilus;s__Peptoniphilus grossensis;x__unknown;y__unknown;z__Peptoniphilus grossensis ph5	0	0	0	0	0	0	0	0	0	0	0	6e-05	0	0	0	0	0	0	0	0	0	0	0	0	0	0	0	0	0	0	0	0	0	0	0	0	0	0	0	0	0	0	0	0	0	0	0	0	0
k__Bacteria;p__Firmicutes;g__Phascolarctobacterium;s__Phascolarctobacterium faecium;x__unknown;y__unknown;z__unknown	0	0	0.001109	0	0	0	0	0	0	0.001467	0	0	0	0	0	0	0	0	0	0	0	0	0	0	0	0	0	0	0	0	0	0	0	0	0	0	0.003315	0	0	0	0	0	0	0	0	0	0	0	0
k__Bacteria;p__Firmicutes;g__Phascolarctobacterium;s__Phascolarctobacterium succinatutens;x__unknown;y__unknown;z__Phascolarctobacterium succinatutens YIT 12067	0	0	0	0	0	0.000661	0.000565	0	0	0.001252	0.001773	0	0.001966	0	0.00077	0	0	0.000556	0	0	0	0	0	0	0	0	0	0.002054	0	0	0	0	0	0	0	0	0.002403	0.000747	0	0.000302	0	0.002685	0	0	0	0	0	0	0.003043
k__Bacteria;p__Firmicutes;g__Phocea;s__Phocea massiliensis;x__unknown;y__unknown;z__unknown	0	0.000551	0.001324	0	0	0	0	0	0	0.000326	0.000138	7.3e-05	0.000204	0.00029	0	0.00058	0.000315	0	0	0.000924	0	0	0	0.00024	0	0	0	0	0	0	0.000147	0.000188	0	0	0	0	0	0	0	0	0	0.001548	0	0.000186	0	0.000658	0	0.00093	0.002015
k__Bacteria;p__Firmicutes;g__Pontibacillus;s__Pontibacillus chungwhensis;x__unknown;y__unknown;z__Pontibacillus chungwhensis BH030062	0.000191	0	0	0	4.7e-05	0	0	0	0	0	0	0	0	0	0	0	0	0	0	0	0	0	0	0	0	0	0	0	0	0	0	0	0	0	0	0	0	0	0	0	0	0	0	0	0	0	0	0.000696	0
k__Bacteria;p__Firmicutes;g__Pontibacillus;s__Pontibacillus litoralis;x__unknown;y__unknown;z__Pontibacillus litoralis JSM 072002	0.003901	0	0	4.7e-05	0.000805	0.000211	0.001496	0.000146	0.000273	0.000185	0	0.000336	8.5e-05	6.5e-05	0.000376	0	0	4.8e-05	0	6.4e-05	0	0	0.000141	0.000476	0	0	0	0.000382	0.000345	0.002007	0	0	0.001162	0	0.000286	0.000181	0	0.000219	0.000489	5.6e-05	4.9e-05	0.000425	0	0.000223	0	0.000199	0	0	0.00027
k__Bacteria;p__Firmicutes;g__Provencibacterium;s__Provencibacterium massiliense;x__unknown;y__unknown;z__unknown	0	0.000574	0	0	0	0.000379	0	0	0	0	0	0	0	0	0	0	0	0	0	0	0	0	0	0	0	0	0	0	0	0	0	0	0	0	0	0	0	0	0	0	0	0	0	0	0.00023	0	0	0	0
k__Bacteria;p__Firmicutes;g__Pseudoflavonifractor;s__Pseudoflavonifractor capillosus;x__unknown;y__unknown;z__Pseudoflavonifractor capillosus ATCC 29799	0	0.003055	0	0	0.001177	0	0	0	0	0	0.001354	0	0	0	0	0	0	0	0	0.002376	0	0	0.001052	0.001229	0	0	0	0	0	0	0	0	0	0	0	0	0	0	0	0	0	0.003683	0	0	0	0	0	0.001272	0.002818
k__Bacteria;p__Firmicutes;g__Pseudoramibacter;s__Candidatus Pseudoramibacter fermentans;x__unknown;y__unknown;z__unknown	0	0	0	0	0	0	0	0	0	0	0	0	0	0	0	0	0	0	0	0	0	0	0	0	0	0	0	0	0	6.2e-05	0	0	0	0	0	0	0	0	0	0	0	0	0	0	0	0	0	0	0
k__Bacteria;p__Firmicutes;g__Romboutsia;s__Romboutsia hominis;x__unknown;y__unknown;z__unknown	0	0	0	0	0	0	0	0	0	0	0	0	0	0	0	0	0	0	0	0	0	0	0	0	0	0	0	0	0	0	0.00012	0	0	0.000309	0	0	0	0.000386	0	0	0	0	0	0	0	0	0	0	0
k__Bacteria;p__Firmicutes;g__Romboutsia;s__Romboutsia ilealis;x__unknown;y__unknown;z__unknown	0	0	0	0	0	0	0	0	0.000139	0	0	0	0	0	0.001136	0	0	0	0.000201	0	0.000582	0	0	0	0	0	0	0	0	0	0	0	0	0	0	0	0	0	0	0	0	0	0	0	0	0	0	0	0.004327
k__Bacteria;p__Firmicutes;g__Romboutsia;s__Romboutsia timonensis;x__unknown;y__unknown;z__unknown	0	0.001306	0	0.002924	0.001459	0.00035	0	0	0	0	0	0	0.000292	0	0.002108	0.000644	0.001003	0	0.000604	0	0.000771	0.000486	0	0.000388	0.001415	0.000138	0.002761	0.00102	0.000339	0	0	0	0	0	0	0.000344	0	0	0	0	6.9e-05	0.000193	0.000167	0	0	0.000587	0	0	0
k__Bacteria;p__Firmicutes;g__Romboutsia;s__[Clostridium] dakarense;x__unknown;y__unknown;z__unknown	0	0	0	0	0	0	0	0	0	0	0	0	0	0	0	0	0	0	0	0	0	0	0	0	0	0	0.003379	0	0	0	0	0	0	0	0	0	0	0	0	0	0	0	0	0	0	0	0	0	0.001889
k__Bacteria;p__Firmicutes;g__Roseburia;s__Roseburia faecis;x__unknown;y__unknown;z__unknown	0	0	0	0	0	0	0	0	0	0.000244	0	0	0	0	0	0	0	0	0	0	0	0	0	0	0	0	0	0	0	0	0	0	0	0	0	0	0	0	0	0	0	0	0	0	0	0	0	0	0
k__Bacteria;p__Firmicutes;g__Roseburia;s__Roseburia hominis;x__unknown;y__unknown;z__Roseburia hominis A2-183	0	0	0	0	0	0	0	0	0	0	0	0	0	0	0	0	0	0	0	0	0	0	0	0	0	0.000298	0	0	0	0	0	0	0	0	0	0	0	0	0	0	0	0	0	0	0	0	0.000351	0	0
k__Bacteria;p__Firmicutes;g__Roseburia;s__Roseburia hominis;x__unknown;y__unknown;z__Roseburia hominis OB EAV1 11 DCM	0	0	0	0	0	0	0.001	0	0	0	0	0	0	0	0	0	0	0	0	0	0	0	0	0	0	0	0	0	0	0	0	0	0.000239	0.000216	0	0	0	0	0.000125	0	0	0	0	0	0	0	0	0	0
k__Bacteria;p__Firmicutes;g__Roseburia;s__Roseburia hominis;x__unknown;y__unknown;z__unknown	0	0	0	0	0	0	0	0	0	0	0	0	0	0	0	0	0	0	0	0	0	0	0	0	0	0	0	0	0	0	0	0	0	0	0	0	0	0	0	0	0	0	0	0	0	0	0	0	0
k__Bacteria;p__Firmicutes;g__Roseburia;s__Roseburia intestinalis;x__unknown;y__unknown;z__Roseburia intestinalis L1-82	0	0.002911	0	0	0.00042	0	0	0	0	0	0.000382	0	0	0	0	0.000719	0.000994	0	0	0	0	0.000464	0	0	0	0	0.000468	0	0	0	0	0	0	0	0	0	0	0	0	0	0	0	0	0	0	0	0	0	0
k__Bacteria;p__Firmicutes;g__Roseburia;s__Roseburia inulinivorans;x__unknown;y__unknown;z__Roseburia inulinivorans DSM 16841	0	0	0	0	0	0	0	0	0	0	0	0	0	0	0	0	0	0	0	0.000309	0	0	0	0	0	0	0	0	0	0	0	0	0	0	0	0	0	0	0	0	0	0	0	0	0	0.000914	0	0	0.000682
k__Bacteria;p__Firmicutes;g__Ruminiclostridium;s__Ruminiclostridium josui;x__unknown;y__unknown;z__Ruminiclostridium josui JCM 17888	0	0	0	0	0	0	0	0	0	0.000144	0	0	0	0	0	0.000102	0	0	0	0	0	0	0	0	0	0	0	0	0	0	0	0	0	0	0	0	0	0	0	0	0	0	0	0	0	0	0	0	0
k__Bacteria;p__Firmicutes;g__Ruminococcus;s__Ruminococcus bromii;x__unknown;y__unknown;z__unknown	0	0.002709	0	0	0	0	0	0	0	0	0	0	0	0	0	0	0	0	0	0	0	0	0	0	0	0	0	0	0	0	0	0	0	0	0	0	0	0	0	0	0	0	0	0	0	0	0	0	0
k__Bacteria;p__Firmicutes;g__Ruminococcus;s__Ruminococcus callidus;x__unknown;y__unknown;z__Ruminococcus callidus ATCC 27760	0	0	0	0	0	0.002062	0	0	0	0	0	0	0	0	0	0	0	0	0	0	0	0	0	0	0	0	0	0	0	0	0	0	0	0	0	0	0	0	0	0	0	0	0	0	0	0	0	0	0
k__Bacteria;p__Firmicutes;g__Ruminococcus;s__Ruminococcus callidus;x__unknown;y__unknown;z__unknown	0	0	0	0	0	0.003808	0	0	0	0	0	0	0	0	0	0	0	0	0	0	0	0	0	0	0	0	0	0	0	0	0	0	0	0	0	0	0	0	0	0	0	0	0	0	0	0	0	0	0
k__Bacteria;p__Firmicutes;g__Ruminococcus;s__Ruminococcus faecis;x__unknown;y__unknown;z__unknown	0	0	0	0	0	0	0	0	0	0.000459	0	0	0.000328	0	0	0	0.000816	0	0	0.0007	0	0	0	0	0	0	0.000244	0	0	0	0	0	0	0	0	0	0	0	0	0	0	0	0	0	0	0	0.000573	0	0
k__Bacteria;p__Firmicutes;g__Ruminococcus;s__Ruminococcus flavefaciens;x__unknown;y__unknown;z__unknown	0	0	0	0	0	0	0	0	0	0	0	0	0	0	0	0	0	0	0	0	0	0	9.1e-05	0	0	0	0	0	0	0	0	0	0	0	0	0	0	0	0	0	0	0	0	0	0	0	0	0	0
k__Bacteria;p__Firmicutes;g__Ruminococcus;s__Ruminococcus lactaris;x__unknown;y__unknown;z__Ruminococcus lactaris CC59_002D	0	0	0	0	0	0	0.0003	0	0	0	0	0	0	0	0	0	0	0	0	0	0	0	0	0	0	0	0	0	0	0	0	0	0	0	0	0	0	0	0	0	0	0	0	0	0	0	0	0	0
k__Bacteria;p__Firmicutes;g__Ruminococcus;s__Ruminococcus lactaris;x__unknown;y__unknown;z__unknown	0	0	0	0	0	0	0	0	0	0.000494	0	0	0	0	0	0	0	0	0	0.00023	0	0	0	0	0	0	0	0	0	0	0	0	0	0	0	0	0	0	0	0	0	0	0	0	0	0	0.000421	0	0
k__Bacteria;p__Firmicutes;g__Ruminococcus;s__[Ruminococcus] gnavus CAG:126;x__unknown;y__unknown;z__unknown	0.000807	0	0.003988	0.003873	0.001144	0.000537	0.003756	0.000487	0.000844	0.001519	0	0.000722	0.005633	0.000291	0.00042	0.000522	0.001189	0.001541	0.00113	0.024356	0.001724	0.017974	0.006835	0.000864	0.001473	0.000889	0.004572	0.000169	0.000113	0.000237	0.000717	0.0005	0.001582	0.000951	0.000867	0.000115	0.00039	0.000798	0.000726	0.000586	0.000118	0.000511	0.000165	0.001179	0.000708	0.001111	0.013979	0.000721	0.000506
k__Bacteria;p__Firmicutes;g__Ruminococcus;s__[Ruminococcus] torques CAG:61;x__unknown;y__unknown;z__unknown	0	0	0	0	0	0	0	0	0	0.00255	0.018838	0	0	0	0	0	0	0	0	0	0	0	0	0	0	0	0	0	0	0	0	0	0	0	0	0	0	0	0	0	0	0	0	0	0	0	0	0	0
k__Bacteria;p__Firmicutes;g__Ruthenibacterium;s__Ruthenibacterium lactatiformans;x__unknown;y__unknown;z__unknown	0	0.000742	0.00148	0.000139	0	0.003121	0	0	0	0.001235	0.001204	0.009724	0	0.000201	0	0	0	0	0	0.001692	0	0	0	0.000326	0	0	0.000353	0	0	0	0	0	0	0	0	0	0	0	0	0	0	0.002239	0	0	0	0.001115	0	0.000688	0.000839
k__Bacteria;p__Firmicutes;g__Schaedlerella;s__Schaedlerella arabinosiphila;x__unknown;y__unknown;z__unknown	0	0	0	0	0	0.000551	0	0	0.000244	0	0	0	0	0.000164	0	0	0	0	0	0	0	0	0.000282	0	0.000539	0	0.000484	0	0	0.00073	0	0	0	0	0.000191	0.000178	0	0	0	0	0	0.000564	0	0.000413	0	0	0	0	0
k__Bacteria;p__Firmicutes;g__Shuttleworthia;s__Shuttleworthia satelles;x__unknown;y__unknown;z__Shuttleworthia satelles DSM 14600	0	0	0	0	0	0	0	0	0	0	0	0	0	0	0	0	0	0	0	0	0	0	0	0	0	0	0	0	0	0	0	0	0	0	0	0	0	0	0	0	0	0	0	0	0	0.000113	0	0	0
k__Bacteria;p__Firmicutes;g__Staphylococcus;s__Staphylococcus aureus;x__unknown;y__unknown;z__Staphylococcus aureus B41012	0	0	0	0	0	0	0	0	0	0	0	0	0	0	0	0	0	0	0	0	0	0	0	0	0	0	0	0	0	0	0	0	0	0	0	0	0	0	0	0	0	0.000286	0	0	0	0	0	0	0
k__Bacteria;p__Firmicutes;g__Staphylococcus;s__Staphylococcus aureus;x__unknown;y__unknown;z__Staphylococcus aureus VET0059R	0	0	0	7.7e-05	0	0	0	0	0	0	0	0	0	0	0	0	0	0	0	0	0	0	0	0	0	0	0	0	0	0	0	0	0	0	0	0	0	0	0	0	0	0	0	0	0	0	0	0	0
k__Bacteria;p__Firmicutes;g__Staphylococcus;s__Staphylococcus aureus;x__unknown;y__unknown;z__unknown	0	0	0	0	0	0	0	0	0	0.00051	0	0.00022	0	0	0	0	0	0	8.5e-05	0	0	0	0	0	0	0	0	0	0	0	0	0	0	0	0	0	0	0	0	0	0	0	0	0	0	0	0	0	0
k__Bacteria;p__Firmicutes;g__Staphylococcus;s__Staphylococcus capitis;x__unknown;y__unknown;z__unknown	0	0	0	0	0	0	0	0	0	0	0	8.1e-05	0	0	0	0	0	0	0	0	0	0	0	0	0	0	0	0	0	0	0	0	0	0	0	0	0	0	0	0	0	0	0	0	0	0	0	0	0
k__Bacteria;p__Firmicutes;g__Staphylococcus;s__Staphylococcus epidermidis;x__unknown;y__unknown;z__unknown	0	0	0	0	0	0	0	0	0	0	0	0	0	0	0	0	0	0	0	0	0	0	0	0	0	0	0	0	0	0	0	0.000222	0	0	0	0	0	0	0	0	0	0	0	0.000543	0	0.001839	0	0	0
k__Bacteria;p__Firmicutes;g__Staphylococcus;s__Staphylococcus hominis;x__unknown;y__unknown;z__unknown	0	0	0	0	0	0	0	0	0	0	0	0	0	0	0	0	0	0	0	0	0	0	0	0	0	0	0	0	0	0	0	0	0	0	0	0	0	0	0	0	0	0	0	0	0	0.001397	0	0	0
k__Bacteria;p__Firmicutes;g__Staphylococcus;s__Staphylococcus warneri;x__unknown;y__unknown;z__Staphylococcus warneri L37603	0	0	0	0	0	0	0	0	0	0	0	0.000167	0	0	0	0	0	0	0	0	0	0	0	0	0	0	0	0	0	0	0	0	0	0	0	0	0	0	0	0	0	0	0	0	0	0	0	0	0
k__Bacteria;p__Firmicutes;g__Streptococcus;s__Streptococcus agalactiae;x__unknown;y__unknown;z__unknown	0	0	0	7e-05	0	0	0	0	0	0	0	0	0	0	0	0	0	0	0	0	0	0	3.9e-05	0	0	0	0	0	0	0	0	0	0	0	0	6.4e-05	0	0	0	0	0	0	0	0	0	0	0	0	0
k__Bacteria;p__Firmicutes;g__Streptococcus;s__Streptococcus alactolyticus;x__unknown;y__unknown;z__unknown	0	0.000117	0	0.000184	0	0.00013	0	0	0	0.000752	0	0	0	0	0	0	0	0	0	0	0	0	0	0	0	0	0	0	0	0	0	0	0	0	0	0	0	0	0	0	0	0	0	0	0	0.000132	0	0	0
k__Bacteria;p__Firmicutes;g__Streptococcus;s__Streptococcus anginosus;x__unknown;y__unknown;z__unknown	0	0	0	0	0	0	0	0	0	0.000158	0	0	0	0	0	0	0	0	0	0	0	0	0	0	0	0	0	0	0	0	0	0	0	0	0	0	0	0	0	0	0	0	0	0	0	0	0	0	0
k__Bacteria;p__Firmicutes;g__Streptococcus;s__Streptococcus canis;x__unknown;y__unknown;z__unknown	0	0	0	0	0	0	0	0	0	0	0	0	0	0	0	0	0	0	0	0	0	0	0	0	0	0	0	0	0	0	0	0	0	0	0	0	0	0	0	0	0	0	0	0	0.000213	0	0	0	0
k__Bacteria;p__Firmicutes;g__Streptococcus;s__Streptococcus dysgalactiae;x__Streptococcus dysgalactiae subsp. equisimilis;y__unknown;z__unknown	0	0	0	0	0	0	0	0	0	0	5.1e-05	0	0	0	0	0	0	0	0	0	0	0	0	0	0	0	0	0	0	0	0	0	0	0	0	0	0	0	0	0	0	0	0	0	0	0	0	0	0
k__Bacteria;p__Firmicutes;g__Streptococcus;s__Streptococcus equinus;x__unknown;y__unknown;z__Streptococcus equinus JB1	0	0	0	0	0	0	0	0	0	0	0	0	0	0.00012	0	0	0	0	0	0	0	0	0	0	0	0	0	0	0	0	0	0	0	0	0	0	0	0	0	0	0	0	0	0	0	0	0	0	0
k__Bacteria;p__Firmicutes;g__Streptococcus;s__Streptococcus equinus;x__unknown;y__unknown;z__unknown	0	0	0	0.001482	0.000149	0.000168	0	0	0	0.005379	0	0	0	0.00016	0	0	0	0	0	0	0	0	0.001312	0	0	0	0	0	0	0	0	0	0	0	0	0	0	0	0	0	0	0.000967	0	0	0.002461	0	0	0	0
k__Bacteria;p__Firmicutes;g__Streptococcus;s__Streptococcus gallolyticus;x__Streptococcus gallolyticus subsp. gallolyticus;y__unknown;z__unknown	0	0	0	0	0	0	0	0	0	0.003112	0	0	0	0	0	0	0.002811	0	0	0	0	0	0	0	0	0	0	0	0	0	0	0	0	0	0	0	0	0	0	0	0	0	0	0	0	0	0	0	0
k__Bacteria;p__Firmicutes;g__Streptococcus;s__Streptococcus gallolyticus;x__unknown;y__unknown;z__unknown	0	0.000425	0	0.006257	0.002672	0	0	0.000123	9.8e-05	0.013382	0	0	0.000181	0.000647	0.000658	0.001706	0	0.000242	0	0	0	0	0	0	0	0	0	0	0	0	3.5e-05	0	0	0.000831	0.000153	0.002921	0.000156	0.000197	0	0.001368	0	0	0.000155	0.000424	0	0	0	0	0
k__Bacteria;p__Firmicutes;g__Streptococcus;s__Streptococcus infantarius;x__Streptococcus infantarius subsp. infantarius;y__unknown;z__unknown	0	0	0	0.000998	0	0	0	0	0	0.007634	0	0	0	0	0	0	0	0	0	0	0	0	0	0	0	0	0	0	0	0	0	0	0	0	0	0	0	0	0	0	0	0	0	0	0	0	0	0	0
k__Bacteria;p__Firmicutes;g__Streptococcus;s__Streptococcus infantarius;x__unknown;y__unknown;z__unknown	0	0	0	0	0	0	0	0	0	0.005854	0	0	0	0	0	0	0	0	0	0	0	0	0	0	0	0	0	0	0	0	0	0	0	0	0	0.000628	0	0	0	0	0.000791	0	0	0	0	0	0	0	0
k__Bacteria;p__Firmicutes;g__Streptococcus;s__Streptococcus infantis;x__unknown;y__unknown;z__Streptococcus infantis SK1302	0	0	0	0	0	0	0	0	0	0	0	0	0	0	0	0	0	0	0	0	0	0	0	0	0	0	0	0	0	0	0	0	0	0	0	0	0	0	0	0	0	0	0	0.00044	0	0	0	0	0
k__Bacteria;p__Firmicutes;g__Streptococcus;s__Streptococcus lutetiensis;x__unknown;y__unknown;z__unknown	0	0	0.000763	0.000434	0.000542	0	0	0	0	0.00135	0	0	0	0	0	0	0	0	0	9.4e-05	0	0.001591	0.000507	0	0	0	0.000418	0	0	0	0	0.000192	0	0	0	0.000933	0	0	0	0	0	0	0	0	0	0	0	0	0
k__Bacteria;p__Firmicutes;g__Streptococcus;s__Streptococcus minor;x__unknown;y__unknown;z__Streptococcus minor DSM 17118	0	0	0	0	0	0	0	0	0	0.000199	0	0	0	0	0	0	0	0	0	0	0	0	0	0	0	0	0	0	0	0	0	3e-05	0	0	0	0	0	0	0	0	0	9.9e-05	0	0	0	0	0	0	0
k__Bacteria;p__Firmicutes;g__Streptococcus;s__Streptococcus mitis;x__unknown;y__unknown;z__Streptococcus mitis 17/34	0	0	0	0	0	0	0	0	0	0	0	0	0	0	0	0	0	0	6.7e-05	0	0	0	0	0	0	0	0	0	0	0	0	0	0	0	0	0	0	0	0	0	0	0	0	0	0	0	0	0	0
k__Bacteria;p__Firmicutes;g__Streptococcus;s__Streptococcus parauberis;x__unknown;y__unknown;z__Streptococcus parauberis KCTC 11537	0	0	0	0	0	0	0	0	0	0	0	0	0	0	0	0	0	0	0	0	0	0	0	0	0	0.000263	0.000232	0	0	0	0	0	0	0	0	0	0	0	0	0	0	0	0	0	0	0	0	0	0
k__Bacteria;p__Firmicutes;g__Streptococcus;s__Streptococcus parauberis;x__unknown;y__unknown;z__unknown	0	0	0	0	0	0	0	0	0	0	0	0	0	0	0	0	0	0	0	0	0	0	0	0	0.000187	0.000378	0.001517	3.6e-05	0.000265	0.000127	0	0	0	0	0	0	0	0	0	0	0	0	0	0	0	0	0	0	0
k__Bacteria;p__Firmicutes;g__Streptococcus;s__Streptococcus pasteurianus;x__unknown;y__unknown;z__unknown	0	0	0	0	0.000241	0	0	0	0	0.00166	0	0	0	0	0	0	0	0	0	0	0	0	0	0	0	0	0	0	0	0	0	0	0	0	0	0	0	0	0	0	0	0	0	0	0	0	0	0	0
k__Bacteria;p__Firmicutes;g__Streptococcus;s__Streptococcus pyogenes;x__unknown;y__unknown;z__Streptococcus pyogenes MGAS2096	0	0	0	0	0	0	0	0	0	0	0	0	8.8e-05	0	0	0	0	0	0	0	0	0	0	0	0	0	0	0	0	0	0	0	0	0	0	0	0	0	0	0	0	0	0	0	0	0	0	0	0
k__Bacteria;p__Firmicutes;g__Streptococcus;s__Streptococcus sinensis;x__unknown;y__unknown;z__unknown	0	0	0	0	0	0	0	0	0	0	0	0	0	0	0	0	0	0	0	0	0	0	0	0	0	0	0	0	0	0	0	0	0	0	0	0	0	0	0	0	0	0	0	0	0	7.6e-05	0	0	0
k__Bacteria;p__Firmicutes;g__Streptococcus;s__Streptococcus suis;x__unknown;y__unknown;z__Streptococcus suis T15	0	0	0	0	0	0	0	0	0	0.000846	0	0	0	0	0	0	0	0	0	0	0	0	0	0	0	0	0	0	0	0	0	0	0	0	0	0	0	0	0	0	0	0	0	0	0	0	0	0	0
k__Bacteria;p__Firmicutes;g__Streptococcus;s__Streptococcus suis;x__unknown;y__unknown;z__unknown	0	0.000183	0	5.2e-05	0	0	0	0	0	0	0	0	0	0	0	0	0	0	0	0	0	0	0	0	0	0	0	0	0	0	0	0	0	0	0	0	0	0	0	0	0	0	0	0	0	0	0	0	0
k__Bacteria;p__Firmicutes;g__Terrisporobacter;s__Terrisporobacter othiniensis;x__unknown;y__unknown;z__unknown	0	0	0	0	0	0	0	0	0	0	0	0	0	0	0	0	0	0	0.000283	0	0	0	0	0	0	0	0	0	0	0	0	0	0	0	0	0	0	0	0	0	0	0	0	0	0	0	0	0	0
k__Bacteria;p__Firmicutes;g__Turicibacter;s__Turicibacter sanguinis;x__unknown;y__unknown;z__Turicibacter sanguinis PC909	0	0	0	0	0	0.000149	0	0	0	0	0	0	0	0	0	0	0	0	8.5e-05	0	0	0	0	0	0	0	0	0	0	0	0	0.000395	0	0	0.001012	0	0.001109	0	0	0	0	0	0	0	0	0.000521	0.000116	0	0.000447
k__Bacteria;p__Firmicutes;g__Turicibacter;s__Turicibacter sanguinis;x__unknown;y__unknown;z__unknown	0	0	0	0	0.000459	0.000603	0	6.5e-05	0.027328	0	0.010128	0.00716	0.003596	0.000425	0.000104	0	0	0	0.001324	0.000516	0.012664	0.067401	0	0.014189	0.001488	0.000109	0.004498	8.9e-05	0.013355	0	0	7.8e-05	0	0.000327	0	0	0	0.001299	0	0.006884	0.003928	0.003904	0.001529	0.005854	0	0.005679	0	0.003526	0.005417
k__Bacteria;p__Firmicutes;g__Tyzzerella;s__Tyzzerella nexilis;x__unknown;y__unknown;z__Tyzzerella nexilis DSM 1787	0.000843	0.002651	0.001681	0.000439	0.000964	0.000307	0.001535	0.000399	0	0.001287	0.000982	0.000516	0.00148	0	0.00112	0.001222	0.002168	0.000358	0	0.000666	0	0.002522	0.000553	0.000316	0.001896	0.000335	0.00076	0.00024	0	0.008226	0.000478	0.000797	0.000497	0	0.001509	0	0	0	0.000342	0.000222	0	0.000922	0.00016	0	0.001137	0.001455	0.003293	0.000608	0.000848
k__Bacteria;p__Firmicutes;g__Vagococcus;s__Vagococcus fluvialis;x__unknown;y__unknown;z__unknown	0	0	0	0	0	0	0	0	0	0	0	0	0	0	0	0	0	0	0	0	0	0	0	0	0	2.1e-05	6.5e-05	0	0	0	0	0	0	0	0	0	0	0	0	0	0	0	0	0	0	0	0	0	0
k__Bacteria;p__Firmicutes;g__Veillonella;s__Veillonella magna;x__unknown;y__unknown;z__Veillonella magna DSM 19857	0	0	0	0	0	0	0	0	0	0	0	0	0	0	0	0	0	0	0	9.4e-05	0	0	0	0	0	0	0	0	0	0	0	0	0	0	0	0	0	0	0	0	0	0	0	0	0	0	0	0	0
k__Bacteria;p__Firmicutes;g__Virgibacillus;s__Virgibacillus halodenitrificans;x__unknown;y__unknown;z__unknown	0	0	0	0	0	0	0	0.000168	0	0	0	0.000145	0	0	0	0	0	0	0	0	0	0	0	0	0	0	0	0	0	0	0	0	0	0	0	0	0	0	0	0	0	0	0	0	0	0	0	0	0
k__Bacteria;p__Firmicutes;g__Weissella;s__Weissella cibaria;x__unknown;y__unknown;z__unknown	0	0	0	0	0	0	0	0	0	0	0	0.000266	0	0	0	0	0	0	0	0	0	0	0	0	0	0	0	0	0	0	0	0	0	0	0	9.9e-05	0	0	0	0	0	0	0	0	0	0	0	0	0
k__Bacteria;p__Firmicutes;g__Weissella;s__Weissella confusa;x__unknown;y__unknown;z__unknown	0	0	0	0	0	0	0	0.000273	0	0	0	0	0	0	0	0	0	0	0	0	0	0	0	0	0	0	0	0	0	0	0	0	0	0	0	0	0	0	0	0	0	0	0	0	0	0	0	0	0
k__Bacteria;p__Firmicutes;g__unknown;s__[Clostridium] hiranonis;x__unknown;y__unknown;z__[Clostridium] hiranonis DSM 13275	0	0	0	0	0	0	0	0.00097	0	0.000992	0.001218	0	0	0	0.003049	0.001581	0.001582	0	0	0.000529	0.000686	0	0	0.000722	0	0	0.000167	0	0	0	0	0.000546	0	0	0	0	0	0	0.000939	0	0	0	0	0	0	0	0.001201	0.00175	0
k__Bacteria;p__Firmicutes;g__unknown;s__[Clostridium] hiranonis;x__unknown;y__unknown;z__unknown	0.001719	0.000816	0.004814	0.000519	0.002091	0.0007	0.001941	0.001012	0.001012	0.001125	0	0.000564	0.002322	0.000719	0	0	0.001143	0.001285	0.000489	0	0.000466	0.000907	0.000335	0	0.000646	0.000333	0	0.002077	0.000512	0.000115	0	0.00043	0.00046	0.001135	0.000584	0.000623	0.000955	0.000452	0	0.000955	0.000393	0.002023	0.000274	0.00094	0.000705	0.001296	0	0.002209	0.001447
k__Bacteria;p__Firmicutes;g__unknown;s__[Clostridium] leptum;x__unknown;y__unknown;z__[Clostridium] leptum DSM 753	0	0	0	0	0	0.000806	0	0	0	0	0	6.1e-05	0	0	0	0	0	0	0	0	0	0	0	0	0	0	0	0	0	0	0	0	0	0	0	0	0	0	0	0	0	0.000194	0	0.000183	0	0	0	0	0.000204
k__Bacteria;p__Firmicutes;g__unknown;s__[Eubacterium] rectale;x__unknown;y__unknown;z__[Eubacterium] rectale ATCC 33656	0	0.002741	0	0	0	0	0	0	0	0	0	0	0	0	0	0	0	0	0	0	0	0	0.000115	0	0	0	0	0	0	0	0	0	0	0	0	0	0	0	0.00023	0	0	0	0	0	0	0	0.000227	0	0
k__Bacteria;p__Firmicutes;g__unknown;s__[Eubacterium] rectale;x__unknown;y__unknown;z__[Eubacterium] rectale M104/1	0	0.00149	0	0	0	0	0	0	0	0	0	8.2e-05	0	0	0	0	0	0	0	0	0	0	0	0	0	0	0	0	0	0	0	0	0	0	0	0	0	0	0	0	0	0	0	0	0	0	0.000194	0	0
k__Bacteria;p__Firmicutes;g__unknown;s__[Eubacterium] siraeum;x__unknown;y__unknown;z__unknown	0	0	0	0	0	0	0	0	0	0	0.000198	0	0	0	0	0	0	0	0	0	0	0	0	0	0	0	0	0	0	0	0	0	0	0	0	0	0	0	0	0	0	0	0	0	0	0	0	0	0
k__Bacteria;p__Fusobacteria;g__Fusobacterium;s__Fusobacterium canifelinum;x__unknown;y__unknown;z__unknown	0	0	0	0	0	0	0	0	0	0	0	0	0	0	0	0	0	0	0	0	0	0	0	0	0	0	0	0	0	0	0	0	0	0	0	0	0	0	0	0	0	0	0	0	0	0	0	0	0
k__Bacteria;p__Fusobacteria;g__Fusobacterium;s__Fusobacterium mortiferum;x__unknown;y__unknown;z__Fusobacterium mortiferum ATCC 9817	0.014877	0	0.020194	0	0	0.00181	0.013875	0	0	0.003911	0.011869	0	0	0	0.001363	0	0.000312	0.002565	0.233249	0.000467	0.026385	0.001574	0.002081	0	0.002914	5.9e-05	0.000156	0.004942	0.000948	0.001357	0	0.016577	0.010866	0.005477	0	0	0.002324	0.000453	0.002559	0.002112	0	0	0	0.001089	0.005574	0	0.002227	0	0
k__Bacteria;p__Fusobacteria;g__Fusobacterium;s__Fusobacterium necrogenes;x__unknown;y__unknown;z__unknown	0	0	0	0	0	0	0	0	0	0	0	0	0	0	0	0	0	0	0.055503	0	0	0	0	0	0	0	0	0	0	0	0	0	0.000482	0	0	0	0	0	0	0	0	0	0	0	0	0	0	0	0
k__Bacteria;p__Fusobacteria;g__Fusobacterium;s__Fusobacterium nucleatum;x__Fusobacterium nucleatum subsp. polymorphum;y__unknown;z__unknown	0	0	0	0	0	0	0	0	0	0	0	0	0	0	0	0	0	0	0	0	0	0	0	0	0	0	0	0	0	0	0	0.001448	0	0	0	0	0	0	0	0	0	0	0	0	0	0	0	0	0
k__Bacteria;p__Fusobacteria;g__Fusobacterium;s__Fusobacterium perfoetens;x__unknown;y__unknown;z__Fusobacterium perfoetens ATCC 29250	0.060735	0.003632	0	0	0.008947	0.006955	0	0.005965	0	0.008922	0	0	0	0	0.004349	0	0	0.003598	0	0	0.042582	0.015153	0.0087	0	0	0	0	0	0	0	0	0	0	0.01714	0	0	0	0	0	0	0	0	0	0	0	0	0	0.008383	0
k__Bacteria;p__Fusobacteria;g__Fusobacterium;s__Fusobacterium ulcerans;x__unknown;y__unknown;z__Fusobacterium ulcerans ATCC 49185	0	0	0	0	0.003116	0.001777	0	0	0	0	0	0	0	0	0	0.000732	0.000375	0	0	0	0	0	0	0	0	0	0	0	0	0	0	0	0	0	0	0	0.00351	0	0	0	0	0	0	0	0	0	0	0	0
k__Bacteria;p__Fusobacteria;g__Fusobacterium;s__Fusobacterium varium;x__unknown;y__unknown;z__unknown	0.015061	0	0	0	0	0.001712	0.006458	0	0	0.001903	0.015489	0	0	0.000289	0	0	0	0	0	0	0	0	0	0	0	0	0	0.005525	0	0	0	0	0	0	0	0	0.012651	0	0	0	0	0	0	0	0	0	0.001332	0	0
k__Bacteria;p__Proteobacteria;g__Acidovorax;s__Acidovorax delafieldii;x__unknown;y__unknown;z__unknown	0	0	0	0	0	0	0	0	0	0	0	0	0	0	0	0	0	0	0	0	0	0	0	0	0	0	0.000131	0	0	0	0	0	0	3.6e-05	0	0	0	0	0	0	0	0.00015	0	0.000156	0	0	0	0	0
k__Bacteria;p__Proteobacteria;g__Acinetobacter;s__Acinetobacter guillouiae;x__unknown;y__unknown;z__unknown	0	0	0	0	0	0	0	0	0	0	0	0	0	0	0	0	0	0	0	0	0	0	0	0	0	0	7.8e-05	0	0	0	0	0	0	0	0	0	0	0	0	0	0	0.000116	0	0	0	0	0	0	0
k__Bacteria;p__Proteobacteria;g__Acinetobacter;s__Acinetobacter johnsonii;x__unknown;y__unknown;z__Acinetobacter johnsonii XBB1	0	0	0	0	0	0	0	0	0	0	0	0.000181	0	0	0	0	0	0	0	0	0	0	0	0	0	0	0	0	0	0	0	0	0	0	0	0	0	0	0	0	0	0	0	0	0	0	0	0	6.3e-05
k__Bacteria;p__Proteobacteria;g__Acinetobacter;s__Acinetobacter johnsonii;x__unknown;y__unknown;z__unknown	0	0	0	0	0	0	0	0	0	0	0	0	0	0	0	0	0	0	0	0	0	0	0	0	0	0	0	0	0	0	0	0	0	0	0	0	0	0	0	0	0	0	0	0.00018	0	0	0	0	0
k__Bacteria;p__Proteobacteria;g__Acinetobacter;s__Acinetobacter ursingii;x__unknown;y__unknown;z__unknown	0	0	0	0	0	0	0	0	0	0	0	0	0	0	0	0	0	0	0	0	0	0	0	0	0	0	0	0	0	0	0	0	0	0	0	0	0	0	0	0	0	0	0	0.000325	0	0	0	0	0
k__Bacteria;p__Proteobacteria;g__Aeromonas;s__Aeromonas hydrophila;x__unknown;y__unknown;z__unknown	0	0	0	0	0	0	0	0	0	0	0	0	0	0	0	0	0	0	0	0	0	0	0	0	0	0	0	0	0	0	0	0	0	0	0	0	0	0	0	0	0	0	0	0	0	0	0	0	0
k__Bacteria;p__Proteobacteria;g__Alcanivorax;s__Alcanivorax profundi;x__unknown;y__unknown;z__unknown	0	0.003505	0	0.00265	0.002096	0.000969	0	0.001878	0.001451	8.6e-05	0.001473	0.005814	0.002334	0.007682	0.001254	0.002493	0.003362	0.004528	0	0.000246	0.002848	0	0.002172	0.002361	0	0.001372	0.000488	0.001357	0.001486	0	0	0	0	0.001909	0.005299	0.003594	0.000904	0.006274	0.000967	0.002622	0.003612	0.003518	0.003157	0.001642	0.000733	0.000802	0	0.000586	0.002999
k__Bacteria;p__Proteobacteria;g__Anaerobiospirillum;s__Anaerobiospirillum succiniciproducens;x__unknown;y__unknown;z__Anaerobiospirillum succiniciproducens DSM 6400	0.021052	0.000176	0.002225	0	0.000401	0.000843	0.024201	0	0.000864	0.000258	0	0.00344	0.001234	0.000524	0.036042	0.033908	0.007804	0	0	0	0	0	0	7.1e-05	0	0	0	0.024206	0	0	4.2e-05	0	0	0.002399	3.8e-05	0	5.1e-05	0	0	0.000562	0.000449	0.001853	0.000186	0.016277	0.029289	0.004119	0.022781	0	0.005267
k__Bacteria;p__Proteobacteria;g__Anaerobiospirillum;s__Anaerobiospirillum thomasii;x__unknown;y__unknown;z__unknown	0.000595	0	0.004678	0.004605	0.000616	0.002303	0.001739	0	0.000222	0.000541	0	0.000161	0.000263	8.5e-05	0.002626	0.002265	0.001559	0.000277	0	0	0	0	0	0	0.010758	0	0	0.001589	0.000836	0	0	0	0	0	0	0	0	0.000476	0	0.00045	6.7e-05	0.000434	0	0.001228	0.000174	0.001234	0.000838	0.000116	0.000485
k__Bacteria;p__Proteobacteria;g__Aquabacterium;s__Aquabacterium commune;x__unknown;y__unknown;z__unknown	0	0	0	0	0	0	0	0	0	0	0	0	0	0	0	0	0	0	0	0	0	0	0	0	0	0	0.000346	0	0	0	0	0	0	0	0	0	0	0	0	0	0	0.000876	0	0.0007	0	0.000366	0	0	0
k__Bacteria;p__Proteobacteria;g__Aquabacterium;s__Aquabacterium parvum;x__unknown;y__unknown;z__unknown	0	0	0	0	0	0	0	0	0	0	0	0	0	0	0	0	0	0	0	0	0	0	0	0	0	0	0.000451	0	0	0	0	0	0	0	0	0	0	0	0	0	0	0.00093	0	0.000843	0	0	0	0	0
k__Bacteria;p__Proteobacteria;g__Bilophila;s__Bilophila wadsworthia;x__unknown;y__unknown;z__Bilophila wadsworthia 3_1_6	0	0	0.003071	0	0	0.000399	0.000372	0	0	0	0.000417	0	0	0	0	0	0	0	0	0	0	0	0	0	0	0	0	0	0	0.002599	0	0	0	0	0	0	0	0	0	0	0	0	0	0	0	0	0	0	0
k__Bacteria;p__Proteobacteria;g__Bilophila;s__Bilophila wadsworthia;x__unknown;y__unknown;z__Bilophila wadsworthia ATCC 49260	0	0	0	0	0	0	0.00056	0	0	0.001788	0.000426	0	0	0	0	0	0	0	0	0	0	0	0	0	0	0	0	0	0	0.014573	0	0	0	0	0	0	0	0	0	0	0	0	0	0	0	0	0	0.000288	0.000118
k__Bacteria;p__Proteobacteria;g__Bordetella;s__Bordetella bronchiseptica;x__unknown;y__unknown;z__Bordetella bronchiseptica 253	0	0	0	0	0	0.001015	0	0	0	0	0	0	0	0	0	0	0	0	0	0	0	0	0	0	0	0	0	0	0	0	0	0	0	0	0	0	0	0	0	0	0	0	0	0	0	0	0	0	0
k__Bacteria;p__Proteobacteria;g__Campylobacter;s__Campylobacter fetus;x__Campylobacter fetus subsp. testudinum;y__unknown;z__unknown	0	0	0	0	0	0	8.6e-05	0	0	0	0	0	0	0	0	0	0	0	0	0	0	0	0	0	0	0	0	0	0	0	0	0	0	0	0	0	0	0	0	0	0	0	0	0	0	0	0	0	0
k__Bacteria;p__Proteobacteria;g__Campylobacter;s__Campylobacter helveticus;x__unknown;y__unknown;z__unknown	0	0	0	0	0	0	0	0	0	0	0	0	0	0	0	0	0	0	0	0	0	0	0	0	0	0	0	0	0.000969	0	0	0	0	0	0	0.001173	0	0	0	0	0	0	0	0.000408	0	0	0	0	0
k__Bacteria;p__Proteobacteria;g__Campylobacter;s__Campylobacter jejuni;x__unknown;y__unknown;z__unknown	0	0	0	0.00155	0.00839	0	0	0	0	0	0	0	0	0	0	0.000947	0.002757	0	0	0	0	0	0	0.000594	0	0.001101	0	0	0	0	0.002526	0.002465	0	0	0	0.000737	0.023635	0	0	0	0	0	0	0	0	0	0	0	0
k__Bacteria;p__Proteobacteria;g__Campylobacter;s__Campylobacter lari;x__unknown;y__unknown;z__unknown	0	0	0	0	0	0	0	0	0	0	0	0	0	0	0	0	0	0	0	0	0	0	0	0	0	0	0	0	0	0.000198	0	0	0	0	0	0	0	0	0	0	0	0	0	0	0	0	0	0	0
k__Bacteria;p__Proteobacteria;g__Campylobacter;s__Campylobacter upsaliensis;x__unknown;y__unknown;z__Campylobacter upsaliensis DSM 5365	0	0	0	0	0	0.00037	0	0	0	0	0	0	0	0	0	0	0	0	0	0	0	0	0	0	0.000204	0.000634	0	0	0	0	0	0	0	0	0	0	0	0	0	0	0	0	0	0	0	0	0	0	0
k__Bacteria;p__Proteobacteria;g__Campylobacter;s__Campylobacter upsaliensis;x__unknown;y__unknown;z__unknown	0	0.014436	0.038432	0.018435	0.000253	0.01071	0.00106	0.108061	0	0.002055	0.00029	0	0	0	0.00222	0.00154	0	0	0	0.019314	0.000123	0	0.010896	0.035068	0	0.003357	0.004656	0.011736	5.6e-05	0	0.042327	0.020083	0	0.016752	0.000323	0.000271	0.019309	0.005834	0.000638	0.03728	0	0	0.000669	0.017653	0.004854	0.000856	0.021451	0.002752	0.001217
k__Bacteria;p__Proteobacteria;g__Carideicomes;s__Carideicomes alvinocaridis;x__unknown;y__unknown;z__unknown	0	0	0	0	0	0	0	0	0	0.000219	0	0	0	0	0	0	0	0	0	0	0	0	0	0	0	0	0	0	0	0	0	0	0	0	0	0	0	0	0	0	0	0	0	0	0	0	0	0	0
k__Bacteria;p__Proteobacteria;g__Comamonas;s__Comamonas aquatica;x__unknown;y__unknown;z__unknown	0	0	0	0	0	0	0	0	0	0	0	0	0	0	0	0	0	0	0	0	0	0	0	0	0	0	0	0	0	0	0	0	0	0	0	0	0	0	0	0	0	0	0	0	0	0	0	0	0
k__Bacteria;p__Proteobacteria;g__Comamonas;s__Comamonas thiooxydans;x__unknown;y__unknown;z__unknown	0	0	0	0	0	0	0	0	0	0	0	0	0	0	0	0	0	0	0	0	0	0	0	0	0	0	0	0	0	0	0	0	0	0	0	0	0	0	0	0	0	0	0	0	0	0	0	0	0
k__Bacteria;p__Proteobacteria;g__Curvibacter;s__Curvibacter gracilis;x__unknown;y__unknown;z__Curvibacter gracilis ATCC BAA-807	0	0	0	0	0	0	0	0	0	0	0	0	0	0	0	0	0	0	0	0	0	0	0	0	0	0	0.000582	0	0	0	0	0	0	0	0	0	0	0	0	0	0	0.00039	0	0	0	0	0	0	0
k__Bacteria;p__Proteobacteria;g__Curvibacter;s__Curvibacter lanceolatus;x__unknown;y__unknown;z__Curvibacter lanceolatus ATCC 14669	0	0	0	0	0	0	0	0	0	0	0	0	0	0	0	0	0	0	0	0	0	0	0	0	0	0	0.000464	0	0	0	0	0	0	0	0	0	0	0	0	0	0	0	0	0	0	0	0	0	0
k__Bacteria;p__Proteobacteria;g__Delftia;s__Delftia acidovorans;x__unknown;y__unknown;z__Delftia acidovorans CCUG 274B	0	0	0	0	0	0	0	0	0	0	0	0	0	0	0	0	0	0	0	0	0	0	0	0	0	0	0	0	0	0	0	0	0	0	0	0	0	0	0	0	0	0	0	0.000272	0	0	0	0	0
k__Bacteria;p__Proteobacteria;g__Desulfovibrio;s__Desulfovibrio piger;x__unknown;y__unknown;z__unknown	0.005925	0.008031	0	0	0	0.003554	0.000536	0	0	0.022359	0.015446	0.000234	0	0.00101	0	0	0	0	0	0	0	0	0	0	0	0	0	0	0	0	0	0	0	0	0	0	0	0	0	0	0	0.015746	0	0	0	0	0	0.003552	0.011702
k__Bacteria;p__Proteobacteria;g__Duodenibacillus;s__Duodenibacillus massiliensis;x__unknown;y__unknown;z__unknown	0.001247	0	0	0	0	0	0	0	0	0	0.000583	0	0	0.000138	0	0	0	0	0	0.000593	0	0	0	0	0	0	0.001201	0	0.000445	0	0	0	0	0	0	0	0	0	0	0	0	0.00025	0	0	0	0.000293	0	0.000778	0.000182
k__Bacteria;p__Proteobacteria;g__Enterobacter;s__Enterobacter cloacae;x__unknown;y__unknown;z__unknown	0	0	0	0	0	0	0	0	0	9.2e-05	0	0	0	0	0	0	0	0	0	0	0	0	0	0	0	0	0	0	0	0	0	0	0	0	0	0	0	0	0	0	0	0	0	0	0	0	0	0	0
k__Bacteria;p__Proteobacteria;g__Enterobacter;s__Enterobacter ludwigii;x__unknown;y__unknown;z__unknown	0	0	0	0	0	0	0	0	0	0	0	0	0	0	0	0	0	0	0	0	0	0	0	0	0	0	0	0	0	0	0	0	0	0	0	0	0	0	0	0	0	0	0	8.7e-05	0	0	0	0	0
k__Bacteria;p__Proteobacteria;g__Escherichia;s__Escherichia coli;x__unknown;y__unknown;z__02-07607	0	0	0	0	0	0	0	0	0	0	0	0	0	0	0	0	0	0	0	0	0	0	0	0	0	0	0	0	0	0	0	0	0	0	0	0	0	0	0	0	0	0	0	0	0	0	0.001748	0	0
k__Bacteria;p__Proteobacteria;g__Escherichia;s__Escherichia coli;x__unknown;y__unknown;z__C43/90	0	0	0	0	0	0	0	0	0	0	0	0	0	0	0	0	0	0	0	0	0	0	0	0	0	0	0	0	0	0	0	0	0	0	0	0	0	0	0	0	0	0	0	0	0	0	0	0	0
k__Bacteria;p__Proteobacteria;g__Escherichia;s__Escherichia coli;x__unknown;y__unknown;z__Escherichia coli B799	0	0	0	0	0	0	0	0	0	0	0	0	0	0	0	0.006473	0	0	0	0	0	0	0	0	0	0	0	0	0	0	0	0	0	0	0	0	0	0	0	0	0	0	0	0	0	0	0	0	0
k__Bacteria;p__Proteobacteria;g__Escherichia;s__Escherichia coli;x__unknown;y__unknown;z__Escherichia coli HS	0	0	0	0	0	0	0	0	0	0	0	0	0	0	0	0	0	0	0	0	0	0	0	0	0	0	0	0	0	0	0	0	0	0	0	0	0	0	0	0	0	0	0	0	0.001429	0	0	0	0
k__Bacteria;p__Proteobacteria;g__Escherichia;s__Escherichia coli;x__unknown;y__unknown;z__Escherichia coli KTE194	0	0	0	0	0	0	0	0.000572	0	0.002697	0.002979	0	0	0	0	0	0	0	0	0	0	0	0	0	0	0	0	0	0	0	0	0	0	0	0	0	0	0	0.009699	0	0	0.006489	0	0	0.052993	0	0	0	0
k__Bacteria;p__Proteobacteria;g__Escherichia;s__Escherichia coli;x__unknown;y__unknown;z__Escherichia coli M17	0	0	0	0	0	0.001637	0	0	0	0	0	0	0	0	0	0	0	0	0	0	0	0	0	0	0	0	0	0	0	0	0	0	0	0	0	0	0	0	0	0	0	0	0	0	0	0	0	0	0
k__Bacteria;p__Proteobacteria;g__Escherichia;s__Escherichia coli;x__unknown;y__unknown;z__Escherichia coli N1	0	0	0	0	0	0	0	0	0	0	0	0	0	0	0	0	0	0	0	0	0	0	0	0	0	0	0	0	0	0	0	0	0	0	0	0	0	0	0	0	0	0	0	0	0	0	0	0	0
k__Bacteria;p__Proteobacteria;g__Escherichia;s__Escherichia coli;x__unknown;y__unknown;z__Escherichia coli O145:H28	0	0	0	0	0	0	0	0	0	0	0	0	0	0	0	0	0	0	0	0	0	0	0	0	0	0	0	0	0	0	0	0	0	0	0	0	0	0	0.002494	0	0	0	0	0	0	0	0	0	0
k__Bacteria;p__Proteobacteria;g__Escherichia;s__Escherichia coli;x__unknown;y__unknown;z__Escherichia coli O157:H16	0	0	0	0	0	0	0	0	0	0	0	0	0	0	0	0	0	0	0	0	0	0	0	0	0	0	0	0	0	0	0	0	0	0	0	0	0	0	0	0	0	0	0	0	0	0	0	0	0
k__Bacteria;p__Proteobacteria;g__Escherichia;s__Escherichia coli;x__unknown;y__unknown;z__Escherichia coli O15:H11	0	0	0	0	0	0	0	0	0	0	0	0	0	0	0	0	0	0	0	0	0	0	0	0	0	0	0	0	0	0	0	0	0	0	0	0	0	0	0	0	0	0	0	0	0	0	0.0025	0	0
k__Bacteria;p__Proteobacteria;g__Escherichia;s__Escherichia coli;x__unknown;y__unknown;z__Escherichia coli O1:H42	0	0	0	0	0	0	0	0	0	0	0	0	0	0	0	0	0	0	0	0	0	0	0	0	0	0	0	0	0	0	0	0	0	0	0	0	0	0	0.044948	0	0	0	0	0	0	0	0	0	0
k__Bacteria;p__Proteobacteria;g__Escherichia;s__Escherichia coli;x__unknown;y__unknown;z__Escherichia coli O8:H8	0	0	0	0	0	0	0	0	0	0	0	0	0	0	0	0	0	0	0	0	0	0	0	0	0	0	0	0	0	0	0	0	0	0	0	0	0	0	0	0	0	0	0	0	0	0	0	0	0
k__Bacteria;p__Proteobacteria;g__Escherichia;s__Escherichia coli;x__unknown;y__unknown;z__Escherichia coli PCN033	0	0	0	0	0	0	0	0	0	0	0	0	0	0	0	0	0	0	0	0	0	0	0	0	0	0	0	0	0	0.013831	0	0	0	0	0	0	0	0	0	0	0	0	0	0	0	0	0	0	0
k__Bacteria;p__Proteobacteria;g__Escherichia;s__Escherichia coli;x__unknown;y__unknown;z__Escherichia coli SE11	0	0	0	0	0	0	0	0	0	0	0	0	0	0	0	0	0	0	0	0	0	0	0	0	0	0	0	0	0	0	0	0	0	0	0	0	0	0	0	0	0	0	0	0	0	0	0	0	0
k__Bacteria;p__Proteobacteria;g__Escherichia;s__Escherichia coli;x__unknown;y__unknown;z__Escherichia coli TA124	0	0	0	0	0	0	0	0	0	0	0	0	0	0	0	0	0	0	0	0	0	0	0	0	0	0	0	0	0	0.00522	0	0	0	0	0	0	0	0	0	0	0	0	0	0	0	0	0	0	0
k__Bacteria;p__Proteobacteria;g__Escherichia;s__Escherichia coli;x__unknown;y__unknown;z__Escherichia coli TW00353	0	0	0	0	0	0	0	0	0	0	0	0	0	0	0	0	0	0	0	0	0	0	0.001416	0	0.002205	0	0	0	0	0	0	0	0	0	0	0	0	0	0	0	0	0	0	0	0	0	0	0	0
k__Bacteria;p__Proteobacteria;g__Escherichia;s__Escherichia coli;x__unknown;y__unknown;z__I-151	0	0	0	0	0	0	0	0	0	0	0	0	0	0	0	0	0.004789	0	0	0	0	0	0	0	0	0	0	0	0	0.010408	0	0	0	0	0	0	0	0	0	0	0	0	0	0	0	0	0	0	0
k__Bacteria;p__Proteobacteria;g__Escherichia;s__Escherichia coli;x__unknown;y__unknown;z__unknown	0.002113	0.002636	0.081324	0.001783	0.003049	0.003548	0	0.000211	0	0.005622	0.00152	0	0	0	0	0	0	5.1e-05	0	0.001388	0	0.00178	0.00124	0	0	0	0.003884	0	0	0.099582	0	0	0	0	0	0	0	0	0.032255	0	0.006444	0.003254	0.000362	0.006667	0.042776	0	0.028347	0	0
k__Bacteria;p__Proteobacteria;g__Frederiksenia;s__Frederiksenia canicola;x__unknown;y__unknown;z__unknown	0	0	0	0	0	0	0	0	0	0	0.000161	0	0	0	0	0	0	0	5.7e-05	0	0	0	0	0	0	0	0	0	0	0	0	0	0	0	0	0	0	0	0	0	0	0	0	0	0	0	0	0	0
k__Bacteria;p__Proteobacteria;g__Haematobacter;s__Haematobacter massiliensis;x__unknown;y__unknown;z__unknown	0	0	0	0	0	0	0	0	0	0	0	0	0	0	0	0	0	0	0	0	0	0	0	0	0	0	0	0	0	0	0	0	0	0	0	0	0	0	0	0	0	0	0	0.000714	0	0	0	0	0
k__Bacteria;p__Proteobacteria;g__Helicobacter;s__Helicobacter apodemus;x__unknown;y__unknown;z__unknown	0	0	0	0	0	0.0001	0	0	5.7e-05	0	0	0	0	3.1e-05	0	0	0	2.9e-05	0	0	0	0	6.2e-05	3.8e-05	3.7e-05	0	4.5e-05	0	0	0	0	0	0	0	2.9e-05	0	0	0	4.3e-05	0	0	6.8e-05	0	6.2e-05	0	4.7e-05	0	0	0
k__Bacteria;p__Proteobacteria;g__Helicobacter;s__Helicobacter bilis;x__unknown;y__unknown;z__unknown	0	0.001366	0	0.05334	0.000746	0.000929	0.00621	0	0.000384	0.000919	0	0.000313	0.00091	0.000467	0.05743	0.024337	0.004085	0.004548	0	0.000179	0.000416	0.002547	0	4.3e-05	0.027611	0.015254	0.000495	0	0.000594	0	0.005365	1.9e-05	0.000167	0	0.000588	0.000733	0.000997	0	0	0.002777	0.001508	0.000757	0.000676	0.003704	0.068993	0.002628	0.000351	0.000955	0.000631
k__Bacteria;p__Proteobacteria;g__Helicobacter;s__Helicobacter canis;x__unknown;y__unknown;z__Helicobacter canis NCTC 12740	0	0	0	0	0	0	0	0	0	0	0.001442	0.000501	0	0.000611	0	0	0	0	0	0	0	0	0	0	0	0	0	0.004206	0	0	0	0	0	0.025999	0	0.017467	0	0.00077	0	0	0	0	0.000131	0.001042	0.017683	0	0	0	0.001764
k__Bacteria;p__Proteobacteria;g__Helicobacter;s__Helicobacter canis;x__unknown;y__unknown;z__unknown	0	0	0	0.017814	0.000191	0.000688	0.002235	0.000375	0	0.0027	0	0	0.000231	0	0.025943	0.012459	0.002896	0	0	0	0.012862	0	0.000489	0.000229	0	0.002718	0	0	0	0.006402	0	0	0.011566	0	0	0	0	0	0.008995	0.127338	0	0.011793	0	0	0	0	0.00221	0.005919	0
k__Bacteria;p__Proteobacteria;g__Helicobacter;s__Helicobacter cinaedi;x__unknown;y__unknown;z__Helicobacter cinaedi CCUG 18818 = ATCC BAA-847	0	0	0	0	0	0	0.002156	0	0	0	0	0	0	0	0	0	0	0	0	0	0	0	0	0	0	0	0	0	0	0	0	0	0	0	0	0	0	0	0	0.000845	0	0	0	0	0	0	0	0	0
k__Bacteria;p__Proteobacteria;g__Helicobacter;s__Helicobacter cinaedi;x__unknown;y__unknown;z__unknown	0.000122	0.001418	0.000887	0.005983	0.000773	0.001949	0.041621	0	0	0.000555	0.000111	0	0.000631	0.000106	0.021073	0.000817	0.000251	0.000233	0	0	0.014025	0	0.000334	0	0.001219	0.002354	0	0	0	0	0	0	0.000776	0.012902	0	0.000973	0	0.00033	0.012848	0.002552	0	0.004829	0	0	0.004808	0.002623	0.000384	0.004703	0
k__Bacteria;p__Proteobacteria;g__Helicobacter;s__Helicobacter equorum;x__unknown;y__unknown;z__unknown	0	0	0	0	0	0	0.000184	0	0	0	0	0	0	0	0	0	0	0	0	0	5.7e-05	0	0	0	0	0	0	0	0	0	0	0	0	0	0	0	0	0	0	0	0	0	0	0	0	0	0	0	0
k__Bacteria;p__Proteobacteria;g__Helicobacter;s__Helicobacter fennelliae;x__unknown;y__unknown;z__Helicobacter fennelliae MRY12-0050	0	0	0	0.00022	0	0	0	0	0	0	0	0	0	0	0	0.000121	0	0	0	0	0	0	0	0	0.000247	0	0	0	0	0	0	0	0	0	0	0.000508	0	0	0	0	0	0	0	0	0.00056	0	0	0	0
k__Bacteria;p__Proteobacteria;g__Helicobacter;s__Helicobacter labetoulli;x__unknown;y__unknown;z__unknown	0	0.007009	0	0.029955	0	0	0.011619	0	0	0.002751	0	0.000847	0.000662	0	0.017073	0	0	0.0018	0	0	0.008152	0	0.001589	0	0.00209	0.00544	0	0	0.000888	0	0.000141	0	0	0.053352	0.000218	0	0	0.001107	0.055604	0	0.000908	0	0.000105	0.000885	0.014202	0	0.003047	0.003386	0.000999
k__Bacteria;p__Proteobacteria;g__Helicobacter;s__Helicobacter magdeburgensis;x__unknown;y__unknown;z__unknown	0	0	0	0.001491	0.000228	0.001159	0.086683	9.1e-05	0	0.000256	0.00017	0	0	0	0.004967	0	0	0.000347	0	0	0.019772	0	0	0	0	0	0	0	0.000139	0	0	0	0	0.005506	0	0.001334	0	0.000195	0.015168	0.000477	0	0.001601	0	0	0.002109	0.001317	0.000502	0.005182	0
k__Bacteria;p__Proteobacteria;g__Helicobacter;s__Helicobacter rappini;x__unknown;y__unknown;z__unknown	0	0.004147	0	0.017502	0	0	0.022315	0.000377	0	0.002759	0.000235	0.001512	0.004294	0.000495	0.018222	0.00379	0.004935	0.003647	0	0	0.002713	0.000604	0.00093	0.001912	0.048669	0.02227	0.00097	0	0.001159	0	0.004216	0.00014	0.000868	0.011354	0.002224	0.002951	0.002202	0.000973	0.005105	0.002885	0	0.002337	0.001266	0.001957	0.012935	0.004246	0.002626	0	0.001706
k__Bacteria;p__Proteobacteria;g__Helicobacter;s__Helicobacter trogontum;x__unknown;y__unknown;z__unknown	0	0	0	0.0008	0	0	0	0	0	0	0	0	9.2e-05	0	0.00046	0	0	0.000318	0	0	0	0	0	0	0.001124	0	0	0	0	0	0.000222	0	0	0	0	0	0	0	0	0	0	0	0	0	0.000617	0	0	0	0
k__Bacteria;p__Proteobacteria;g__Helicobacter;s__Helicobacter typhlonius;x__unknown;y__unknown;z__unknown	0	0.000385	0	8.7e-05	7.6e-05	0.000229	0	5e-05	9.1e-05	0	3e-05	0	0	0.000137	0.000161	0	7.6e-05	5e-05	1.9e-05	6.6e-05	6.1e-05	0	0.000199	5.2e-05	0.000163	3.9e-05	0.000232	5.2e-05	2.2e-05	0	9e-05	4e-05	0.000112	0.000274	3.3e-05	0.000263	0.000377	0	0.000147	0	0	0.000385	0	0.000277	0.000201	6.6e-05	0	0	4.2e-05
k__Bacteria;p__Proteobacteria;g__Helicobacter;s__Helicobacter winghamensis;x__unknown;y__unknown;z__Helicobacter winghamensis ATCC BAA-430	0	0	0	0	0	0.000133	0.000638	0.029554	0	0.000744	0	0	0	3.3e-05	0.023564	0.012239	0	0.002994	0	0	0.000117	0	0.006497	0	0.000134	0	9.1e-05	0	0	0	0	4.7e-05	0	0.002128	2.9e-05	0	0	0.003452	0	8.5e-05	0	0.000185	0	0	0.002757	6.4e-05	0	0.002155	0
k__Bacteria;p__Proteobacteria;g__Hydrogenophilus;s__Hydrogenophilus thermoluteolus;x__unknown;y__unknown;z__unknown	0	0	0	0	0	0	0	0	0	0	0.000129	0	0	0	0	0	0	0	0	0	0	0.000176	0	0	0	0	0.000721	0	0	0	0	0.000158	0	0	0	0	0	0	0	0	0.000495	0.001481	0	0.001703	0.000141	0.000416	0	0	0.000204
k__Bacteria;p__Proteobacteria;g__Idiomarina;s__Idiomarina zobellii;x__unknown;y__unknown;z__unknown	0	0	0	8.5e-05	0	0	0	9e-05	0	0	6.2e-05	0	6.2e-05	0	0	4.2e-05	0	0	0	0	0	0	6.5e-05	0	0	6.8e-05	0	8.8e-05	6.9e-05	0	0	0	0	0	0	9.3e-05	0	0.000146	0	7.2e-05	0.000156	0	0	0	0	5.4e-05	0	0	8e-05
k__Bacteria;p__Proteobacteria;g__Mailhella;s__Mailhella massiliensis;x__unknown;y__unknown;z__unknown	0	0	0	0	0	0	0	0	0	0	0	0	0.000708	0	0	0	0	0	0	0	0	0	0	0	0	0	0	0	0.00091	0	0	0	0	0	0	0	0	0	0	0	0	0.002479	0	0	0	0	0	0	0
k__Bacteria;p__Proteobacteria;g__Mesorhizobium;s__Mesorhizobium soli;x__unknown;y__unknown;z__unknown	0	0.00015	0	0	0	0	9.9e-05	0	0	0	0	0	0	0	0	0	0	0	2.7e-05	0	0	0	0	0	0	0	0	0	0	0	0	0	0	5.5e-05	0	0	0	0	0	0	0	0	0	0	0	0	0	0	0
k__Bacteria;p__Proteobacteria;g__Methylorubrum;s__Methylorubrum populi;x__unknown;y__unknown;z__Methylorubrum populi BJ001	0	0	0	0	0	0	0	0	0	0	0	0	0	0	0	0	0	0	0	0	0	0	0	0	0	0	0.000215	0	0	0	0	0	0	0	0	0	0	0	0	0	7.5e-05	0.000276	0	0.000288	0	0	0	0	0
k__Bacteria;p__Proteobacteria;g__Pantoea;s__Pantoea eucrina;x__unknown;y__unknown;z__unknown	0	0	0	0	0	0	0	0	0	0	0	0	0	0	0	0	0	0	0	0	0	0	0	0	0	0	0	0	0	0	0	0	0	0	0	0	0	0	0	0	0	0	0	5.7e-05	0	8.2e-05	0	0	0
k__Bacteria;p__Proteobacteria;g__Paracoccus;s__Paracoccus haeundaensis;x__unknown;y__unknown;z__unknown	0	0	0	0	0	0	0	0	0	0	0	0	0	0	0	0	0	0	0	0	0	0	0	0	0	0	0	0	0	0	0	0	0	0	0	0	0	0	0	0	0	0	0	9.8e-05	0	0	0	0	0
k__Bacteria;p__Proteobacteria;g__Paracoccus;s__Paracoccus marinus;x__unknown;y__unknown;z__unknown	0	0	0	0	0	0	0	0	0	0	0	0	0	0	0	0	0	0	0	0	0	6.5e-05	0	0	0	0	0	0	0	0	0	0	0	0	0	0	0	0	0	0	0	0	0	0.000118	0	0	0	0	0
k__Bacteria;p__Proteobacteria;g__Paracoccus;s__Paracoccus salipaludis;x__unknown;y__unknown;z__unknown	0	0	0	0	0	0	0	0	0	0	0	0	0	0	0	0	0	0	0	0	0	0	0	0	0	0	0.00012	0	0	0	0	0	0	0	0	0	0	0	0	0	0	0	0	0	0	0	0	0	0
k__Bacteria;p__Proteobacteria;g__Paracoccus;s__Paracoccus sphaerophysae;x__unknown;y__unknown;z__unknown	0	0	0	0	0	0	0	0	0	0	0	0	0	0	0	0	0	0	0	0	0	0	0	0	0	0	0	0	0	0	0	0	0	0	0	0	0	0	0	0	0	0	0	0.000464	0	0	0	0	0
k__Bacteria;p__Proteobacteria;g__Paracoccus;s__Paracoccus yeei;x__unknown;y__unknown;z__unknown	0	0	0	0	0	0	0	0	0	0	0	0	0	0	0	0	0	0	0	0	0	0	0	0	0	0	0	0	0	0	0	0	0	0	0	0	0	0	0	0	0	0	0	0.000185	0	0	0	0	0
k__Bacteria;p__Proteobacteria;g__Parasutterella;s__Parasutterella excrementihominis;x__unknown;y__unknown;z__Parasutterella excrementihominis YIT 11859	0	0	0	0	0.015158	0	0	0	0	0	0	0	0	0	0	0	0	0	0	0.003447	0	0	0.000598	0.000375	0.474064	0	0.00051	0	0	0	0	0	0	0	0	0	0	0	0	0	0.000181	0	0	0.000743	0	0	0	0	0
k__Bacteria;p__Proteobacteria;g__Pasteurella;s__Pasteurella multocida;x__unknown;y__unknown;z__unknown	0	0	0	0	0	0.00018	0	0	0	0	0	0	0	0	0	0	0	0	0	0	0	0	0	0	0	0	0	0	0	0	0	0	0	0	0	0	0	0	0	0	0	0	0	0	0	0	0	0	0
k__Bacteria;p__Proteobacteria;g__Pelomonas;s__Pelomonas puraquae;x__unknown;y__unknown;z__unknown	0	0	0	0	0	0	0	0	0	0	0	0	0	0	0	0	0	0	0	0	0	0	0	0	0	0	0	0	0	0	0	0	0	0	0	0	0	0	0	0	0	0.000425	0	0.000264	0	0	0	0	0
k__Bacteria;p__Proteobacteria;g__Porphyrobacter;s__Porphyrobacter donghaensis;x__unknown;y__unknown;z__unknown	0	0	0	0	0	0	0	0	0	0	0	0	0	0	0	0	0	0	0	0	0	0	0	0	0	0	0	0	0	0	0	0	0	0	0	0	0	0	0	0	5e-05	0	0	0	0	0	0	0	0
k__Bacteria;p__Proteobacteria;g__Proteus;s__Proteus mirabilis;x__unknown;y__unknown;z__unknown	0	0	0	0	0	0	0	0	0	0	0	0	0	0	0	0	0	0	0	0	0	0	0	0	0	0	0	0	0	0	0	0	0	0	0	0	0	0	0	0	0	0.000124	0	0	0	0	0	0	0
k__Bacteria;p__Proteobacteria;g__Providencia;s__Providencia alcalifaciens;x__unknown;y__unknown;z__Providencia alcalifaciens Dmel2	0	0	0	0	0	0	0	0	0	0	0	0	0	0	0	0	0	0	0	0	0	0	0	0	4.9e-05	0	6.6e-05	0	0	0	0	0	0	0	0	0	0	0	0	0	0	0	0	0	0	7.3e-05	0	0	0
k__Bacteria;p__Proteobacteria;g__Providencia;s__Providencia alcalifaciens;x__unknown;y__unknown;z__unknown	0	0	0	0	0	0	0	0	0	0	0	0	0	0	0	0	0	0	0	0	0	0	0	0	0	0.00024	0	0	0	0	0	0	0	0	0	0	0	0	0	0	0	0	0	8.5e-05	0	0	0	0	0
k__Bacteria;p__Proteobacteria;g__Providencia;s__Providencia rettgeri;x__unknown;y__unknown;z__Providencia rettgeri DSM 1131	0	0	0	0	0	0	0	0	0	0	0	0	0	0	0	0	0	0	0	0	0	0	0	0	0	0	0	0	0	0	0	0	0	0	0	0	0	0	0	0	0	0	0	0	0	0	0	0	0
k__Bacteria;p__Proteobacteria;g__Providencia;s__Providencia rettgeri;x__unknown;y__unknown;z__unknown	0	0	0	0	0	0	0	0	0	0	0	0	0	0	0	0	0	0	0	0.00062	0	0	0	0	0	0	0	0	0	0	0	0	0	0	0	0	0	0	0	0	0	0	0	0	0	0	0	0	0
k__Bacteria;p__Proteobacteria;g__Pseudomonas;s__Pseudomonas alcaligenes;x__unknown;y__unknown;z__unknown	0	0	0	0	0	0	0	0	0	0	0	0	0	0	0	0	0	0	0	0	0	0	0	0	0	0	0	0	0	0	0	0	0	0	0	0	0	0	0	0	0	0	0	0	0	0	0	0	0
k__Bacteria;p__Proteobacteria;g__Pseudomonas;s__Pseudomonas balearica;x__unknown;y__unknown;z__Pseudomonas balearica DSM 6083	0	0	0	0	0	0	0	0	0	0	8.1e-05	0	0	0	0	0	0	0	0	0	0	0	0	0	0	0	0	0	0	0	0	0	0	0	0	0	0	0	0	0	0	0	0	0	0	0	0	0	0
k__Bacteria;p__Proteobacteria;g__Pseudomonas;s__Pseudomonas fragi;x__unknown;y__unknown;z__unknown	0	0	0	0	0	0	0	0	0	0	0	0	0	0	0	0	0	0	0	0	0	0	0	0	0	0	0	0	0	0	0	0	0	0	0	0	0	0	0	0	0	0	0	6.7e-05	0	0	0	0	0
k__Bacteria;p__Proteobacteria;g__Pseudomonas;s__Pseudomonas oryzihabitans;x__unknown;y__unknown;z__unknown	0	0	0	0	0	0	0	0	0	0	0	0	0	0	0	0	0	0	0	0	0	0	0	0	0	0	0	0	0	0	0	0	0	0	0	0	0	0	0	0	0	0	0	0	0	9.1e-05	0	0	0
k__Bacteria;p__Proteobacteria;g__Pseudomonas;s__Pseudomonas putida;x__unknown;y__unknown;z__unknown	0	0	0	0	0	0	0	0	0	0	0	0	0	0	0	0	0	0	0	0	0	0	0	0	0	0	0.00014	0	0	0	0	0	0	0	0	0	0	0	0	0	0	0	0	0	0	0	0	0	0
k__Bacteria;p__Proteobacteria;g__Pseudomonas;s__Pseudomonas veronii;x__unknown;y__unknown;z__Pseudomonas veronii 1YdBTEX2	0	0	0	0	0	0	0	0	0	0	5.9e-05	0	0	0	0	0	0	0	0	0	0	0	0	0	0	0	0.000255	0	0	0	0	0	0	0	0	0	0	0	0	0	0	0.000185	0	0.000223	0	0	0	0	0
k__Bacteria;p__Proteobacteria;g__Pseudoxanthomonas;s__Pseudoxanthomonas mexicana;x__unknown;y__unknown;z__unknown	0	0	0	0	0	0	0	0	0	0	0	0	0	0	0	0	0	0	0	0	0	0	0	0	0	0	0	0	0	0	0	0	0	0	0	0	0	0	0	0	0	0	0	7.7e-05	0	0	0	0	0
k__Bacteria;p__Proteobacteria;g__Psychrobacter;s__Psychrobacter sanguinis;x__unknown;y__unknown;z__unknown	0	0	0	0	0	0	0	0	0	0	0	0	0	0	0	0	0	0	0	0	0	0	0	0	0	0	0	0	0	0	0	0	0	0	0	0	0	0	0	0	0	0	0	0	0	0	0	0	0.000136
k__Bacteria;p__Proteobacteria;g__Ralstonia;s__Ralstonia insidiosa;x__unknown;y__unknown;z__unknown	0	0	0	0	0	0	0	0.000128	0	0	0.000228	0	0	0	0	0	0	0	0	0	0	0.000329	6.7e-05	8e-05	9e-05	4.1e-05	0.001176	0	8.1e-05	5.2e-05	3.7e-05	0.000224	6.9e-05	0.000589	4.3e-05	5.6e-05	0.00015	4.9e-05	0.000243	0	0.000498	0.00187	8e-05	0.00205	0.000118	0.000405	9.9e-05	6.1e-05	0.000181
k__Bacteria;p__Proteobacteria;g__Ralstonia;s__Ralstonia pickettii;x__unknown;y__unknown;z__Ralstonia pickettii 12D	0	0	0	0	0	0	0	0	0	0	0	0	0	0	0	0	0	0	0	0	0	0	0	0	0	0	0.000403	0	0	0	0	0	0	0	0	0	0	0	0	0	0	0.000434	0	0.000525	0	0	0	0	0
k__Bacteria;p__Proteobacteria;g__Ralstonia;s__Ralstonia pickettii;x__unknown;y__unknown;z__Ralstonia pickettii OR214	0	0	0	0	0	0.000124	0	0.000114	5.6e-05	0	0.000173	0	0	0	0	0	0	0	0	0	0	0.000214	0	0	0	0	0.001192	0	0	0	0	0.000316	0.000149	0	7.3e-05	0	0.000246	0	0	0	0.000522	0.002485	7.2e-05	0.001596	0.000282	0.000223	0	0	0
k__Bacteria;p__Proteobacteria;g__Ralstonia;s__Ralstonia pickettii;x__unknown;y__unknown;z__unknown	0	0	0	0	0	0	0	0.000105	0	0	0.000255	0	0	0	0	0	0	0	0	0	0	0.000226	7.5e-05	0.000131	6.7e-05	4.9e-05	0.000856	0.0001	0	8e-05	0	0.00022	0	0.000855	0	8.1e-05	0	0	0.000351	7.2e-05	0.000714	0.001302	8.9e-05	0.002367	0	0.00066	0.000143	7.1e-05	0.000299
k__Bacteria;p__Proteobacteria;g__Rhizobium;s__Rhizobium arenae;x__unknown;y__unknown;z__unknown	0	0	0	0	0	0	0	0	0	0	0	0	0	0	0	0	0	0	0	0	0	0	0	0	0	0	0	0	0	0	0	0	0	0	0	0	0	0	0	0	0	0	0	0.000203	0	0	0	0	0
k__Bacteria;p__Proteobacteria;g__Salmonella;s__Salmonella enterica;x__Salmonella enterica subsp. enterica;y__Kapemba;z__unknown	0	0	0	0	0	0	0	0	0	0	0	0	0	0	0	0	0	0	0	0	0	0	0	0	0	0	0	0	0	0	0	0	0	0	0	0	0	0	0	0	0	0	0	0	0	0	0	0	0
k__Bacteria;p__Proteobacteria;g__Salmonella;s__Salmonella enterica;x__Salmonella enterica subsp. enterica;y__Soerenga;z__695	0	0	0	0	0	0	0	0	0	0	0	0	0	0	0	0	0	0	0	0	0	0	0	0	0	0	0	0	0	0	0	0	0	0	0	0	0	0	0	0	0	0	0	0	0	0	0	0	0
k__Bacteria;p__Proteobacteria;g__Sphingomonas;s__Sphingomonas koreensis;x__unknown;y__unknown;z__unknown	0	0	0	0	0	0	0	0	0	0	0	0	0	0	0	0	0	0	0	0	0	0	0	0	0	0	0	0	0	0	0	0	0	0	0	0	0	0	0	0	0	0	0	0.000107	0	0	0	0	0
k__Bacteria;p__Proteobacteria;g__Sphingomonas;s__Sphingomonas paucimobilis;x__unknown;y__unknown;z__Sphingomonas paucimobilis NBRC 13935	0	0	0	0	0	0	0	0	0	0	0	0	0	0	0	0	0	0	0	0	0	0	0	0	0	0	0	0	0	0	0	0	0	0	0	0	0	0	0	0	0	0.00014	0	0.000122	0	0	0	0	0
k__Bacteria;p__Proteobacteria;g__Sphingopyxis;s__Sphingopyxis granuli;x__unknown;y__unknown;z__unknown	0	0	0	0	0	0	0	0	0	0	0	0	0	0	0	0	0	0	0	0	0	0	0	0	0.000815	0	0	0	0	0	0	0	0	0	0	0	0	0	0	0	0	0	0	0	0	0	0	0	0
k__Bacteria;p__Proteobacteria;g__Stenotrophomonas;s__Stenotrophomonas maltophilia;x__unknown;y__unknown;z__unknown	0	0	0	0	0	0	0	0	0	0	0	0.000593	0.000143	0.00054	0	0	0	6.2e-05	0	0	0	0	0	0	0	3.8e-05	0	0	0	0	0	0	0	0	0.000249	4.3e-05	0	0.000336	0	4.7e-05	0.000311	0	3.5e-05	0	0	0	0	0	0.000179
k__Bacteria;p__Proteobacteria;g__Sutterella;s__Sutterella megalosphaeroides;x__unknown;y__unknown;z__unknown	0	0	0	0	0	0	0	0	0	0	0	0	0	0	0	0	0	0	0	0	0.003813	0	0	0.000256	0	0.029021	0	0	0	0	0	0	0	0	0	0	0	0	0	0.003692	0	0	0	0	0	0.015461	0	0	0
k__Bacteria;p__Proteobacteria;g__Sutterella;s__Sutterella parvirubra;x__unknown;y__unknown;z__Sutterella parvirubra YIT 11816	0	0	0	0	0	0	0	0	0	0	0	0	0	0	0	0	0	0	0	0	0	0	0	0	0	0	0	0	0	0	0	0	0.000368	0	0	0	0	0	0	0	0	0	0	0	0	0	0	0	0
k__Bacteria;p__Proteobacteria;g__Sutterella;s__Sutterella seckii;x__unknown;y__unknown;z__unknown	0.002565	0	0	0.000359	0.000464	0	0	0	0.000521	0.00019	0.001003	0	0	0	0.000507	0	0	0	0	0.000672	0	0	0	0	0.003095	0	0.002451	0	0.002735	0	0	0.000484	0	0	0	0	0	0	0	0	0.000196	0	0	0.000335	0	0.00059	0	0.001173	0
k__Bacteria;p__Proteobacteria;g__Sutterella;s__Sutterella wadsworthensis;x__unknown;y__unknown;z__Sutterella wadsworthensis 2_1_59BFAA	0.371972	0.012624	0.095502	0.10999	0.051454	0.050769	0.021324	0.080466	0.066272	0.040347	0.236096	0.020498	0.042581	0.096518	0.08621	0.002442	0.001652	0.002405	0.011336	0.186612	0.049441	0.001773	0.042193	0.040424	0.012095	0.043012	0.798098	0.022191	0.15413	0.001425	0.003321	0.199112	0.086337	0.05245	0.098134	0.011585	0.014831	0.006998	0.006029	0.015971	0.041538	0.084057	0.036211	0.061793	0.029237	0.151673	0.029066	0.032576	0.050433
k__Bacteria;p__Proteobacteria;g__Sutterella;s__Sutterella wadsworthensis;x__unknown;y__unknown;z__Sutterella wadsworthensis 3_1_45B	0	0	0	0	0	0	0	0	0	0	0	0	0	0	0	0	0	0	0	0	0	0	0	0.000105	0	0	0.000539	0	0	0	0	0	0	0	0	0	0	0	0	0	0	0	0	0	0	0	0	0	0
k__Bacteria;p__Proteobacteria;g__Tepidimonas;s__Tepidimonas aquatica;x__unknown;y__unknown;z__unknown	0	0	0	0	0	0	0	0	0	0	0	0	0	0	0	0	0	0	0	0	0	0	0	0	0	0	0.00021	0	0	0	0	0	0	0	0	0	0	0	0	0	0.000164	0.000273	0	0.000376	0	0	0	0	0
k__Bacteria;p__Proteobacteria;g__Tepidimonas;s__Tepidimonas taiwanensis;x__unknown;y__unknown;z__unknown	0	0	0	0	0	0	0	0	0	0	0	0	0	0	0	0	0	0	0	0	0	0	0	0	0	0	0	0	0	0	0	0	0	0	0	0	0	0	0	0	0	0.000206	0	0	0	0	0	0	0
k__Bacteria;p__Proteobacteria;g__Tepidiphilus;s__Tepidiphilus margaritifer;x__unknown;y__unknown;z__Tepidiphilus margaritifer DSM 15129	0	0	0	0	0	0	0	0	0	0	0	0	0	0	0	0	0	0	0	0	0	0	0	0	0	0	0	0	0	0	0	0	0	0	0	0	0	0	0	0	0	0	0	0.000214	0	0	0	0	0
k__Bacteria;p__Proteobacteria;g__Tepidiphilus;s__Tepidiphilus thermophilus;x__unknown;y__unknown;z__unknown	0	0	0	0	0	0	0	0	0	0	0	0	0	0	0	0	0	0	0	0	0	0	0	0	0	0	0.000133	0	0	0	0	4.5e-05	0	0	0	0	0	0	0	0	8.1e-05	0.000275	0	0.000199	0	0	0	0	0
k__Bacteria;p__Proteobacteria;g__Thalassococcus;s__Thalassococcus profundi;x__unknown;y__unknown;z__unknown	0	0	0	0.000483	0.000497	0	0	0	0	0	0	0.001007	0	0.001127	0.000279	0	0.000856	0.00079	0	0	0.000599	0	0	0	0	0	0	0	0	0	0	0	0	0.000495	0	0	0	0	0	0.000489	0	0	0	0	0	0.000196	0	0	0
k__Bacteria;p__Proteobacteria;g__Xanthomonas;s__Xanthomonas campestris;x__unknown;y__unknown;z__ATCC 33913	0	0	0	0	0	0	0	0	0	0	0	0	0	0	0	0	0	0	0	0	0	0	0	0	0	0	0	0	0	0	0	5.2e-05	0	0	0	0	0	0	0	0	0	0	8.2e-05	0.000137	0	0.000384	0	0	0
k__Bacteria;p__Spirochaetes;g__Brachyspira;s__Brachyspira alvinipulli;x__unknown;y__unknown;z__Brachyspira alvinipulli ATCC 51933	0	0.004181	0	0	0	0	0	0	0	0	0	0	0	0	0	0	0	0	0	0	0	0	0	0	0	0	0	0	0	0	0	0	0	0	0	0	0	0	0	0	0	0	0	0	0	0	0	0	0
k__Bacteria;p__Spirochaetes;g__Brachyspira;s__Brachyspira hyodysenteriae;x__unknown;y__unknown;z__unknown	0	0	0	0	0	0	0	0	0	0.006098	0	0	0	0	0	0	0	0	0	0	0	0	0	0	0	0	0	0	0	0	0	0	0	0	0	0	0	0	0	0	0	0	0	0	0	0	0	0	0
k__Bacteria;p__Spirochaetes;g__Brachyspira;s__Brachyspira innocens;x__unknown;y__unknown;z__Brachyspira innocens ATCC 29796	0	0.006312	0	0	0	0	0	0	0	0	0	0	0	0	0	0	0	0	0	0	0	0	0	0	0	0	0	0	0	0	0	0	0	0	0	0	0	0	0	0	0	0	0	0	0	0	0	0	0
k__Bacteria;p__Spirochaetes;g__Brachyspira;s__Brachyspira intermedia;x__unknown;y__unknown;z__Brachyspira intermedia PWS/A	0	0.004347	0	0	0	0	0.006898	0	0	0.00752	0.011647	0	0	0	0	0	0	0	0	0	0	0	0	0	0	0	0	0	0	0	0	0	0	0	0	0	0	0	0	0	0	0	0	0	0	0	0	0	0
k__Bacteria;p__Spirochaetes;g__Brachyspira;s__Brachyspira pilosicoli;x__unknown;y__unknown;z__Brachyspira pilosicoli B2904	0	0	0	0	0.003656	0	0	0	0	0	0	0	0	0	0	0	0	0	0	0	0	0	0	0	0	0	0	0	0	0	0	0	0	0	0	0	0	0	0	0	0	0	0	0	0	0	0	0	0
k__Bacteria;p__Spirochaetes;g__Brachyspira;s__Brachyspira pilosicoli;x__unknown;y__unknown;z__Brachyspira pilosicoli SP16	0	0	0	0	0.002692	0	0	0	0	0	0	0	0	0	0	0	0	0	0	0	0	0	0	0	0	0	0	0	0	0	0	0	0	0	0	0	0	0	0	0	0	0	0	0	0	0	0	0	0
k__Bacteria;p__Spirochaetes;g__Brachyspira;s__Brachyspira pilosicoli;x__unknown;y__unknown;z__Brachyspira pilosicoli WesB	0	0	0	0	0.003565	0	0	0	0	0	0	0	0.000856	0	0	0	0	0	0	0	0	0	0	0	0	0	0	0	0	0	0	0	0	0	0	0	0	0	0	0	0	0	0	0	0	0	0	0	0
k__Bacteria;p__Spirochaetes;g__Brachyspira;s__Brachyspira pilosicoli;x__unknown;y__unknown;z__unknown	0	0	0	0	0.00636	0.001206	0	0	0	0	0	0	0	0	0	0	0	0	0	0	0	0	0	0	0	0	0	0	0	0	0	0	0	0	0	0	0	0	0	0	0	0	0	0	0	0	0	0	0
k__Bacteria;p__Spirochaetes;g__Brachyspira;s__Brachyspira suanatina;x__unknown;y__unknown;z__unknown	0	0.004191	0	0	0	0.009322	0.006005	0	0	0	0	0	0	0	0	0	0	0	0	0	0	0	0	0	0	0	0	0	0	0	0	0	0	0	0	0	0	0	0	0	0	0	0	0	0	0	0	0.002137	0
k__Bacteria;p__Verrucomicrobia;g__Akkermansia;s__Akkermansia muciniphila;x__unknown;y__unknown;z__Akkermansia muciniphila ATCC BAA-835	0	0	0	0	0	0	0.000553	0	0	0	0	0	0	0	0	0	0	0	0	0	0	0	0	0	0	0	0	0	0	0	0	0	0	0	0	0	0	0	0	0	0	0	0	0	0	0	0	0	0
k__Eukaryota;p__Apicomplexa;g__Toxoplasma;s__Toxoplasma gondii;x__unknown;y__unknown;z__Toxoplasma gondii ME49	0	0	0	0	0	0	0.00135	0	0	0	0	0	0	0	0	0	0	0	0	0.00018	0	0	0	0.001205	0	0	0	0	0	0	0	0.000272	0.00048	0	0	0	0	0	0	0	0.000417	0	0	0	0	0.00197	0	0	0
k__Eukaryota;p__Ascomycota;g__Alternaria;s__Alternaria alternata;x__unknown;y__unknown;z__unknown	0	0	0	0	0	0	0	0	0	0	0	0	0	0	0	0	0	0	0	0	0	0	0	0	0	0	0	0	0	0	0	0.000191	0	0	0	0	0	0	0	0	0	0	0	0	0	0	0	0	0
k__Eukaryota;p__Ascomycota;g__Alternaria;s__Alternaria arborescens;x__unknown;y__unknown;z__unknown	0	0	0	0	0	0	0	0	0	0	0	0	0	0	0	0	0	0	0	0	0	0	0	0	0	0	0	0	0	0	0	0	0	0	0	0	0	0	0	0	0	0	0	0.000147	0	0	0	0	0
k__Eukaryota;p__Ascomycota;g__Alternaria;s__Alternaria tenuissima;x__unknown;y__unknown;z__unknown	0	0	0	0	0	0	0	0	0	0	0	0	0	0	0	0	0	0	0	0	0	0	0	0	0	0	0	0	0	0	0	0.000235	0	0	0	0	0	0	0	0	0	0	0	0	0.000219	0	0	0	0
k__Eukaryota;p__Ascomycota;g__Alternaria;s__unknown;x__unknown;y__unknown;z__MG1	0	0	0	0	0	0	0	0	0	0	0	0	0	0	0	0	0	0	0	0	0	0	0	0	0	0	0	0	0	0	0	0	0	0	0	0	0	0	0	0	0	0	0	0	0.000597	0	0	0	0
k__Eukaryota;p__Ascomycota;g__Candida;s__Candida parapsilosis;x__unknown;y__unknown;z__unknown	0	0	0	0	0	0	0	0	0	0	0	0	0	0	0	0	0	0	0	0	0	0	0	0	0	0	0	0	0	0	0	0	0	0	0	0	0	0	0	0	0	0	0	0.000236	0	0	0	0	0
k__Eukaryota;p__Ascomycota;g__Epicoccum;s__Epicoccum nigrum;x__unknown;y__unknown;z__unknown	0	0	0	0	0	0	0.000741	0	0	0	0	0	0	0	0	0	0	0	0	0	0	0	0	0	0	0	0	0	0	0	0	0	0	0	0.000133	0	0	0	0	0	0	0	0	9.2e-05	0	0	0	0	0
k__Eukaryota;p__Ascomycota;g__Fusarium;s__Fusarium fracticaudum;x__unknown;y__unknown;z__unknown	0	0	0	0	0	0	0	0	0	0	0	0	0	0	0	0	0	0	0	0	0	0	0	0	0	0	0	0	0	0	0	0	0	0	0	0	0	0	0	0	0.000119	0	0	0.0004	0	0.000403	0	0	0
k__Eukaryota;p__Ascomycota;g__Fusarium;s__Fusarium proliferatum;x__unknown;y__unknown;z__Fusarium proliferatum ET1	0	0	0	0	0	0	0	0	0	0	0	0	0	0	0	0	0	0	0	0	0	0	0	0	0	0	7.1e-05	0	0	0	0	0	0	0	0	0	0	0	0	0	0	0	0	0	0	0	0	0	0
k__Eukaryota;p__Basidiomycota;g__Malassezia;s__Malassezia globosa;x__unknown;y__unknown;z__Malassezia globosa CBS 7966	0	0	0	0	0	0	0	0	0	0	0	0	0	0	0	0	0	0	0	0	0	0	0	0	0	0	0	0	0	0	0	0	0	0	0	0	0	0	0	0	0	0	0.000118	0.000196	0	0	0	0	0
k__Eukaryota;p__Basidiomycota;g__Malassezia;s__Malassezia restricta;x__unknown;y__unknown;z__unknown	0	0	0	0	0	0	0	0	0	0	0	0	0	0	0	0	0	0	0	0	0	5.3e-05	0	0	0	0	4.4e-05	0	0	0	0	5.1e-05	0	0	0	0	0	0	0	0	6.5e-05	0	0	0.000579	0	0	0	0	0
k__Eukaryota;p__Basidiomycota;g__Malassezia;s__Malassezia sp.;x__unknown;y__unknown;z__unknown	0	0	0	0	0	0	0	0	0	0	0	0	0	0	0	0	0	0	0	0	0	0	0	0	0	0	0	0	0	0	0	0	0	0	0	0	0	0	0	0	0	0	0	0	0	5.4e-05	0	0	0
k__Eukaryota;p__Basidiomycota;g__Malassezia;s__Malassezia sympodialis;x__unknown;y__unknown;z__Malassezia sympodialis ATCC 42132	0	0	0	0	0	0	0	0	0	0	0	0	0	0	0	0	0	0	0	0	0	0	0	0	0	0	0	0	0	0	0	0	0	0	0	0	0	0	0	0	0	0	0	3.8e-05	0	0	0	0	0
k__Eukaryota;p__Discosea;g__Balamuthia;s__Balamuthia mandrillaris;x__unknown;y__unknown;z__unknown	0	0	0	0	0	0	0	0	0	0	0	0	0	0	0	0	0	0	0.001609	0	0	0.000988	0	0	0	0	0	0	0	0	0	0	0	0	0	0	0	0	0	0	0	0	0	0	0	0	0	0	0
k__Eukaryota;p__Mucoromycota;g__Saksenaea;s__Saksenaea oblongispora;x__unknown;y__unknown;z__Saksenaea oblongispora B3353	0	0	0	0	0	0	0	0	0	0	0	0	0	0	0	0	0	0	0	0	0	0	0	0	0	0	0	0	0	0	0	0	0	0	0	0	0	0	0	0	0	0	0	0	0	0	0	0	0
k__Eukaryota;p__Nematoda;g__Trichuris;s__Trichuris trichiura;x__unknown;y__unknown;z__unknown	0	0	0	0	0	0	0	0.006327	0	0.002674	0	0.000341	0	0	0	0.001047	0	0	0	0	0	0	0	0	0	0	0	0	0.00019	0	0	0	0	0	0	0.000668	0	0	0	0	0	0	0	0	0	0	0	0	0
k__Viruses;p__unknown;g__Bocaparvovirus;s__Carnivore bocaparvovirus 1;x__unknown;y__unknown;z__Canine minute virus	0	0	0.015441	0	0	0	0	0	0	0	0	0	0	0	0	0	0	0	0	0	0	0	0	0	0	0	0	0	0	0	0	0	0	0	0	0	0	0	0	0	0	0	0	0	0	0	0	0	0
k__Viruses;p__unknown;g__Enterovirus;s__Enterovirus C;x__unknown;y__unknown;z__Human poliovirus 1 Mahoney	0	0	0	0	0	0	0	0	0	0	0	0	0	0	0	0	0	0	0	0	0	0	0	0	0	0	3.7e-05	0	0	0	0	1.3e-05	2.7e-05	0	0	0	3.3e-05	0	0	0	0	2.7e-05	0	4.3e-05	0	0	0	0	0
k__Viruses;p__unknown;g__Krischvirus;s__Escherichia phage vB_EcoM_G2248;x__unknown;y__unknown;z__unknown	0	0	0	0	0.001157	0	0	0	0	0	0	0	0	0	0	0	0	0	0	0	0	0	0	0	0	0	0	0	0	0	0	0	0	0	0	0	0	0	0	0	0	0	0	0	0	0	0	0	0
k__Viruses;p__unknown;g__Krischvirus;s__Shigella phage JK32;x__unknown;y__unknown;z__unknown	0	0	0	0	0.000225	0	0	0	0	0	0	0	0	0	0	0	0	0	0	0	0	0	0	0	0	0	0	0	0	0	0	0	0	0	0	0	0	0	0	0	0	0	0	0	0	0	0	0	0
k__Viruses;p__unknown;g__Nonagvirus;s__Salmonella virus SE1Kor;x__unknown;y__unknown;z__Salmonella phage SE1 (in:Nonagvirus)	0	0.000515	0	0	0	0	0	0	0	0	0	0	0	0	0	0	0	0	0	0	0	0	0	0	0	0	0	0	0	0	0	0	0	0	0	0	0	0	0	0	0	0	0	0	0	0	0	0	0
k__Viruses;p__unknown;g__Protoparvovirus;s__Carnivore protoparvovirus 1;x__unknown;y__unknown;z__Canine parvovirus	0	0	0	1.9e-05	0	0	0	0	0	0	0	0	0	0	0	0	0	0	0	0	0	0	0	0	0	0	0	0	0	0	0	0	0	0	0	0	0	0	0	0	0	0	0	0	0	0	0	0	0
k__Viruses;p__unknown;g__Tequatrovirus;s__Escherichia phage vB_EcoM-Sa45lw;x__unknown;y__unknown;z__unknown	0	0.000648	0	0	0	0	0	0	0	0	0	0	0	0	0	0	0	0	0	0	0	0	0	0	0	0	0	0	0	0	0	0	0	0	0	0	0	0	0	0	0	0	0	0	0	0	0	0	0
k__Viruses;p__unknown;g__Teseptimavirus;s__Escherichia phage LM33_P1;x__unknown;y__unknown;z__unknown	0	0	0	0	0	0	0	0	0	0	0	0	0	0	0	0	0	0	0	0.000122	0	0	0	0	0	0	0	0	0	0	0	0	0	0	0	0	0	0	0	0	0	0	0	0	0	0	0	0	0
k__Viruses;p__unknown;g__unknown;s__Bacteroides phage crAss001;x__unknown;y__unknown;z__unknown	0	0	0	0	0	0.000358	0	0	0	0	0	0	0	0	0	0	0	0	0	0	0	0	0	0	0	0	0	0	0	0	0	0	0	0	0	0	0	0	0	0	0	0	0	0	0	0	0	0	0
k__Viruses;p__unknown;g__unknown;s__Enterococcus phage EF1;x__unknown;y__unknown;z__unknown	0	0	0	0	0	0	0	0	0	0	0	0	0	0	0	0	0	0	0	0	0	0	0	0	0	0.028249	0	0	0	0	0	8.5e-05	0	0	0	0	0	0	0	0	0	0.001027	0	0	0.000152	0	0	0	0
k__Viruses;p__unknown;g__unknown;s__Enterococcus phage EF5;x__unknown;y__unknown;z__unknown	0	0	0	0	0	0	0	0	0	0	0	0	0	0	0	0	0	0	0	0	0	0	0.000116	0.000232	0.000197	0.027611	0	0	0	0	0	0	0	0.000281	0	0	0	0	0	0	0	0	0	0	0	0	0	0	0
k__Viruses;p__unknown;g__unknown;s__Enterococcus phage EFP01;x__unknown;y__unknown;z__unknown	0	0	0	0	0	0	0	0	0	0	0	0	0	0	0	0	0	0	0	0	0	0	0	0	0	0	0	0	0	0	0	0	0	0	0	0	0	0	0.00024	0	0	0	0	0	0	0	0	0	0
k__Viruses;p__unknown;g__unknown;s__Enterococcus phage EfV12-phi1;x__unknown;y__unknown;z__unknown	0	0	0	0	0	0	0	0	0	0	0	0	0	0	0	0	0	0	0	0	0	0	0	0	0	0.00035	0	0	0	0	0	0	0	0	0	0	0	0	0	0	0	0	0	0	0	0	0	0	0
k__Viruses;p__unknown;g__unknown;s__Enterococcus phage EfsSzw-1;x__unknown;y__unknown;z__unknown	0	0	0	0	0	0	0	0	0	0	0	0	0	0	0	0	0	0	0	0	0	0	0	0	0	0	0	0	0	0	0.000138	0	0	0	0	0	0	0	0	0	0	0	0	0	0	0	0	0	0
k__Viruses;p__unknown;g__unknown;s__Escherichia phage vB_EcoM_Goslar;x__unknown;y__unknown;z__unknown	0.004055	0	0	0	0	0	0	0	0	0	0	0	0	0	0	0	0	0	0	0	0	0	0	0	0	0	0	0	0	0	0	0	0	0	0	0	0	0	0.04494	0	0	0	0	0	0	0	0	0	0
k__Viruses;p__unknown;g__unknown;s__Faecalibacterium phage FP_Brigit;x__unknown;y__unknown;z__unknown	0	0	0	0	0	0	0.000424	0	0	0	0.000149	0	0	0.000215	0	0.000211	0	0	0	0.00038	0	0	0	0.000273	0	0	0	0.000127	0	0	0	0	0	0	0.000362	0	0	0	0	6.1e-05	0	0	6.1e-05	0	0	0.000135	0	0	0
k__Viruses;p__unknown;g__unknown;s__Faecalibacterium phage FP_Epona;x__unknown;y__unknown;z__unknown	0	0	0	3.8e-05	0	0	0	0	0	0	0.000146	0	6.2e-05	0	0.000279	0	0	0	0	0	0	0	0	0	0.000812	0	0	0	0	0	0	0	0	0.000113	0	0	0	0	0	0	0	0	0	0	0	0	0	0	0
k__Viruses;p__unknown;g__unknown;s__Faecalibacterium phage FP_Lugh;x__unknown;y__unknown;z__unknown	0	0	0	0	0	0	0	0	0	0	0	0	0	0	0	0	0	0	0	0	0	0	0	0	0.00023	0	0	0	0	0	0	0	0	0	0	0	0	0	0	0	0	0	0	0	0.00036	0.000595	0	0	0
k__Viruses;p__unknown;g__unknown;s__Faecalibacterium phage FP_Taranis;x__unknown;y__unknown;z__unknown	0	0	0	0	0	0	0	0	0	0.000186	8.9e-05	0	0	0	0	0.000518	0	0	0	0	0	0	0	0	0	0	0	0	0	0	0	0	0	0	0	0	0	0	0	0	0	0	0	0.000167	0	0	0	0.000499	0
k__Viruses;p__unknown;g__unknown;s__Lactobacillus phage KC5a;x__unknown;y__unknown;z__unknown	0	0	0	0	0	0	0	0	0	0	0	0	0	0	0	0	0	0	0	0	0	0	0	0	0	0	0	0	0	0	0	0	0	0	0	0	0.000235	0	0	0	0	0	0	0	0	0	0	0	0
k__Viruses;p__unknown;g__unknown;s__Lactobacillus phage phiAQ113;x__unknown;y__unknown;z__unknown	0	0	0	0	0	0	0	0	0	0	0	0	0	0	0	0	0	0	0	0	0	0	0	0	0.000163	0	0	0	0	0	0	0	0	0	0	0	0	0	0	0	0	0	0	0	0	0	0	0	0
k__Viruses;p__unknown;g__unknown;s__Lactobacillus phage phiEF-1.1;x__unknown;y__unknown;z__unknown	0	0	0	0	0	0	0	0.000392	0	0	0	0.000141	0	0	0	0	0	0	0	0	0	0	0	0	0	0	0	0	0	0	0	0	0	0	0	0	0	0	0	0	0	0	0	0	0	0	0	0	0
k__Viruses;p__unknown;g__unknown;s__Lactobacillus phage phiadh;x__unknown;y__unknown;z__unknown	0	0.002415	0	0	0	0	0	0	0	0	0	0	0	0	0	0	0	0	0	0	0	0	0	0	0	0	0	0	0	0	0	0	0	0	0	0	0	0	0	0	0	0	0	0	0	0	0	0	0
k__Viruses;p__unknown;g__unknown;s__Lactobacillus prophage Lj771;x__unknown;y__unknown;z__unknown	0	0.000534	0	0	0	0	0	0	0	0	0	0	0	0	0	0	0	0	0	0	0	0	0	0	0	0	0	0	0	0	0	0	0	0	0	0	0	0	0	0	0	0	0	0	0	0	0	0	0
k__Viruses;p__unknown;g__unknown;s__Lactobacillus prophage Lj928;x__unknown;y__unknown;z__unknown	0	0.000893	0	0.00021	0	0	0	0	0	0	0	0	0	0	0	0	0	0	0	0	0	0	0	0	0	0	0	0	0	0	0	0	0	0	0	0	0.000138	0	0	0	0	0	0	0	0	0	0	0	0
k__Viruses;p__unknown;g__unknown;s__Lactobacillus prophage Lj965;x__unknown;y__unknown;z__unknown	0	0.000536	0	0	0	0	0	0	0	0	0	0	0	0	0	0	0	0	0	0	0	0	0	0	0	0	0	0	0	0	0	0	0	0	0	0	0.000262	0	0	0	0	0	0	0	0	0	0	0	0
k__Viruses;p__unknown;g__unknown;s__Parabacteroides phage YZ-2015b;x__unknown;y__unknown;z__unknown	0	0	0	0	0	0	0	0	0	0	0	0	0	0	0	0	0	0	0	4.1e-05	0	0	0	0	0	0	0	0	0	0	0	0	0	0	0	0	0	0	0	0	0	0	0	0	0	0	0	0	0
k__Viruses;p__unknown;g__unknown;s__Stenotrophomonas phage Ponderosa;x__unknown;y__unknown;z__unknown	0	0	0	0	0	0	0	0	0	0	0	0	0	0	0	0	0	0	0	0	0	0	0	0	0	0	0	0	0	0	0	0	0	0	0	0	0	0	0	0	0	0	0	0	0	0	0	0	0
k__Viruses;p__unknown;g__unknown;s__Streptococcus phage Javan284;x__unknown;y__unknown;z__unknown	0	0	0	0	0	0	0	0	0	0	0	0	0	0	0	0	0	0	0	0	0	0	0	0	0	0	0	0	0	0	0	0	0	0	0	0	0	0	0	0	0	0	0	0	0	0	0	0	0
k__Viruses;p__unknown;g__unknown;s__Streptococcus satellite phage Javan287;x__unknown;y__unknown;z__unknown	0	0	0	0	0	0	0	0	0	8.2e-05	0	0	0	0	0	0	0	0	0	0	0	0	0	0	0	0	0	0	0	0	0	0	0	0	0	0	0	0	0	0	0	0	0	0	0	0	0	0	0
k__Viruses;p__unknown;g__unknown;s__unknown;x__unknown;y__unknown;z__O-152	0.000576	0.000206	0	0	0	0	0	0	0	0.098705	0	0	0	0	0	0	0	0.000115	0	0.000503	0	0	0	0	0	0	0	0	0	0	0	0	0	0	0	0	0	0	0	0	0	0.00077	0	0	0	0	0	0	0
[truncated: 9 more columns]
