# Supplementary material for: Pathogen Detection and Resistome Analysis in Healthy Shelter Dogs Using Whole Metagenome Sequencing
Source: Pathogens. 2025 Jan 5;14(1):33. doi: 10.3390/pathogens14010033 (PMC11768137; doi:10.3390/pathogens14010033)
Supplement: Supplementary file 1 [file pathogens-14-00033-s001.zip › Supplementary table 3.xlsx]

## Sheet: Suppl Table 3
Supplementary Table 2: Abundance of ARGs detected in fecal samples from shelter dogs
	Aminoglycosides																Beta-lactamases
Dog ID	APH(3'')-Ib	APH(3')-IIa	AAC(6')	AAC(6')-Im	AadE	ANT(4')-Ia	ANT(6)-Ia	ANT(6)-Ib	ANT(9)	APH(2'')-Ia	APH(2'')-If	APH(2'')-Iia	APH(3')-Ia	APH(3')-IIc	APH(3')-IIIa	APH(6)-Id	TEM-2	ACI-1	BIL-1	BJP-1	BlaEC	BlaR1	CblA	CepA	CfxA	CfxA2	CfxA3	CMY-108	CMY-111	CMY-140	CMY-142	CMY-145	CMY-146	CMY-147	CMY-148	CMY-149	CMY-153	CMY-154	CMY-155	CMY-25	CMY-42	CMY-6	CMY-7	CMY-94	LAT-3	MecA	OXA-136	OXA-192	OXA-193
AB1	0	0	0	0	0	0	0	0	0	0	0	0	0	0	0	0	0	0	0	0	0	0	0.0372926	0.0725133	0	0	0	0	0	0	0	0	0	0	0	0	0	0	0	0	0	0	0	0	0	0	0	0	0
AB2	0	0.00621543	0	0	0	0	0	0	0	0	0	0	0	0	0	0	0.00414362	0	0	0	0	0	0.00207181	0.00207181	0.00207181	0	0	0	0	0	0	0	0	0	0	0	0	0	0	0	0	0	0	0	0	0	0	0	0
AB3	0	0.00414362	0	0	0	0	0	0	0	0	0	0	0	0	0.00414362	0	0	0	0	0	0	0	0.00207181	0	0	0	0	0	0	0	0	0	0	0	0	0	0	0	0	0	0	0	0	0	0	0	0	0	0
AB4	0	0	0	0	0.00414362	0	0.00207181	0	0	0	0	0	0.00414362	0	0	0	0	0	0	0	0.00207181	0	0	0	0.167817	0	0	0	0	0	0	0	0	0	0	0	0	0	0	0	0	0	0	0	0	0	0	0	0
AB5	0	0.00414362	0	0	0.00207181	0	0	0.00414362	0.00207181	0	0	0	0	0	0	0	0	0	0	0	0	0	0	0.00414362	0.404003	0	0	0	0	0	0	0	0	0	0	0	0	0	0	0	0	0	0	0	0	0	0	0	0
AB6	0	0	0	0	0	0	0	0	0	0	0	0	0	0	0	0	0	0	0	0	0	0	0	0	0.495162	0.00207181	0	0	0	0	0	0	0	0	0	0	0	0	0	0	0	0	0	0	0	0	0	0	0
AB7	0	0	0	0	0	0	0	0	0	0	0	0	0.00207181	0	0	0	0.00207181	0	0	0	0	0	0.00207181	0	0.0331489	0	0	0	0	0	0	0	0	0	0	0	0	0	0	0	0	0	0	0	0	0	0	0	0.00207181
AB8	0	0	0	0	0	0.00207181	0	0	0	0	0	0	0	0	0	0	0	0	0	0	0	0	0	0	0.58425	0	0	0	0	0	0	0	0	0	0	0	0	0	0	0	0	0	0	0	0	0	0	0	0
BC1	0	0	0	0	0	0	0	0	0	0	0	0	0.00414362	0	0	0	0	0.0186463	0	0	0	0	0	0	0	0	0	0	0	0	0	0	0	0	0	0	0	0	0	0	0	0	0	0	0	0	0	0	0
BC2	0	0	0	0	0.00414362	0	0	0	0	0	0	0	0	0	0	0	0	0	0	0	0	0	0	0	0.316987	0	0	0	0	0	0	0	0	0	0	0	0	0	0	0	0	0	0	0	0	0	0	0	0
BC3	0	0	0	0	0	0	0	0	0	0	0	0	0	0	0	0	0	0	0	0	0	0	0	0	0.190606	0	0	0	0	0	0	0	0	0	0	0	0	0	0	0	0	0	0	0	0	0	0	0	0
BC4	0	0	0	0	0.00414362	0	0.00828724	0	0	0	0	0	0.00207181	0	0	0	0	0	0	0	0.00828724	0	0	0.00414362	0.0186463	0	0	0	0	0	0	0	0	0	0	0	0	0	0	0	0	0	0	0	0	0	0	0	0
BC5	0	0	0	0	0	0.00207181	0	0	0	0	0	0	0	0	0	0	0	0	0	0	0.00414362	0	0.00207181	0.00621543	0.198894	0	0	0	0	0	0	0	0	0	0	0	0	0	0	0	0	0	0	0	0	0	0.00207181	0.00207181	0
BC7	0	0	0	0	0.00621543	0	0	0.00207181	0	0	0	0	0.00414362	0	0	0	0	0	0	0	0	0	0.0124309	0	0.261048	0	0	0	0	0	0	0	0	0	0	0	0	0	0	0	0	0	0	0	0	0	0	0	0
BR1	0	0.00621543	0	0	0.00621543	0.00621543	0	0.00207181	0	0	0	0	0	0	0	0	0.00621543	0	0	0	0.00414362	0.0124309	0	0	0.314915	0	0	0	0	0	0	0	0	0	0	0	0	0	0	0	0	0	0	0	0	0	0	0	0
BR2	0	0	0	0	0	0	0	0	0	0	0	0	0	0	0	0	0	0	0	0	0.0476516	0	0	0	0.113949	0	0	0	0	0	0	0	0	0	0	0	0	0	0	0	0	0	0	0	0	0	0	0	0
CC1	0	0	0	0	0.0145027	0	0.00207181	0.00207181	0	0	0	0	0	0	0	0	0.00414362	0	0	0	0	0	0	0	0.331489	0	0	0	0	0	0	0	0	0	0	0	0	0	0	0	0	0	0	0	0	0	0	0	0
CC2	0.00207181	0	0	0	0.00207181	0.00207181	0	0	0.00207181	0	0	0	0	0	0	0	0	0	0	0	0	0	0	0	0.337705	0	0.00207181	0	0	0	0	0	0	0	0	0	0	0	0	0	0	0	0	0	0	0	0	0	0
CC3	0.00621543	0	0	0.00621543	0	0	0.00207181	0.00207181	0	0	0	0.00207181	0	0	0	0.0124309	0	0	0	0	0	0	0	0	0.41229	0	0	0	0	0	0	0	0	0	0	0	0	0	0	0	0	0	0	0	0	0	0	0	0
CC4	0	0	0	0	0.00207181	0	0	0	0.00414362	0	0	0	0	0	0	0	0	0	0	0	0.00414362	0	0.0165745	0	0.28591	0	0	0	0	0	0	0	0	0	0	0	0	0	0	0	0	0	0	0	0	0	0	0	0
CC6	0	0	0	0	0	0	0	0	0.00621543	0	0	0	0	0	0	0	0.00207181	0	0	0	0	0	0.00207181	0	0.451654	0	0	0	0	0	0	0	0	0	0	0	0	0	0	0	0	0	0	0	0	0	0	0	0
CC7	0	0	0	0	0.00828724	0	0	0	0	0	0	0	0	0	0	0	0	0	0	0	0	0	0	0	0.913668	0.00207181	0	0	0	0	0	0	0	0	0	0	0	0	0	0	0	0	0	0	0	0	0	0	0
JO1	0	0	0	0	0.00828724	0.00207181	0	0.00414362	0	0	0	0	0.00207181	0	0	0	0	0	0	0	0.00414362	0.00207181	0.00207181	0	0.0994468	0	0	0	0	0	0	0	0	0	0	0	0	0	0	0	0	0	0	0	0	0	0	0	0
JO2	0	0	0	0.00207181	0	0	0	0	0.00207181	0	0	0.00207181	0	0	0	0	0	0	0	0	0.00621543	0	0	0	0	0	0	0	0	0	0	0	0	0	0	0	0	0	0	0	0	0	0	0	0	0	0	0	0
JO3	0.0186463	0	0	0	0.0497234	0	0.00207181	0	0.0124309	0	0	0	0	0	0	0.0124309	0	0	0	0	0	0	0.00414362	0	0.290053	0	0	0	0	0	0	0	0	0	0	0	0	0	0	0	0	0	0	0	0	0	0	0	0
JO4	0.00621543	0	0	0	0.0186463	0	0.00207181	0	0	0	0	0	0	0	0	0.010359	0	0	0	0	0	0	0.010359	0.00207181	0.130524	0	0	0	0	0	0	0	0	0	0	0	0	0	0	0	0	0	0	0	0	0	0	0	0
JO5	0	0	0	0	0.00207181	0	0	0.00621543	0	0.00414362	0.00828724	0	0	0	0	0	0	0	0	0	0	0	0	0	0.526239	0	0	0	0	0	0	0	0	0	0	0	0	0	0	0	0	0	0	0	0	0	0	0	0
JO6	0.010359	0	0	0	0.00621543	0	0	0	0.00207181	0	0	0	0	0	0.0207181	0.00621543	0	0.00414362	0	0	0	0	0.00828724	0.00828724	0.180247	0	0	0	0	0	0	0	0	0	0	0	0	0	0	0	0	0	0	0	0	0	0	0	0
KR2	0.00828724	0	0	0	0	0	0	0	0	0	0	0	0	0	0	0	0	0	0	0	0	0	0	0	0.478588	0.00414362	0	0	0	0	0	0	0	0	0	0	0	0	0	0	0	0	0	0	0	0	0	0	0
KR3	0	0	0	0	0.00207181	0	0.00414362	0.00621543	0	0	0	0	0.00207181	0	0	0	0	0	0	0	0.00207181	0	0.00828724	0	0.0911596	0	0	0	0	0	0	0	0	0	0	0	0	0	0	0	0	0	0	0	0	0	0	0	0
KR4	0	0	0	0	0	0	0	0	0	0	0	0	0	0	0	0	0	0	0	0	0.00828724	0	0.00207181	0	0.0124309	0	0	0	0	0	0	0	0	0	0	0	0	0	0	0	0	0	0	0	0	0	0	0	0
KR5	0	0	0	0	0	0	0	0	0	0	0	0	0	0	0	0	0	0	0	0	0	0	0	0	0.374997	0	0	0	0	0	0	0	0	0	0	0	0	0	0	0	0	0	0	0	0	0	0	0	0
KR6	0	0	0	0	0	0	0	0	0	0	0	0	0	0	0	0	0	0	0	0	0.00207181	0	0	0	0.306628	0.00207181	0	0	0	0	0	0	0	0	0	0	0	0	0	0	0	0	0	0	0	0	0	0	0
KR7	0	0	0	0	0.00207181	0	0	0	0.00207181	0	0	0	0	0	0	0	0	0	0	0	0	0	0.0165745	0.00414362	0.0787287	0	0	0	0	0	0	0	0	0	0	0	0	0	0	0	0	0	0	0	0	0	0	0	0
KW1	0.109806	0	0	0	0	0	0	0.00207181	0	0	0	0	0	0	0	0.105662	0.0145027	0	0	0	0.124309	0	0.00207181	0	0.155386	0	0	0	0	0	0	0	0	0	0	0	0	0	0	0	0	0	0	0	0	0	0	0	0
KW2	0	0	0	0	0.00621543	0.00207181	0	0	0	0	0	0	0	0	0	0	0	0	0	0	0	0	0.00207181	0.00207181	0.0476516	0	0	0	0	0	0	0	0	0	0	0	0	0	0	0	0	0	0	0	0	0	0	0	0
KW3	0	0	0	0	0.00414362	0	0.00207181	0	0	0	0	0	0	0	0	0	0.00414362	0	0	0	0.0145027	0	0	0	0.462013	0.00207181	0	0	0	0	0	0	0	0	0	0	0	0	0	0	0	0	0	0	0	0	0	0	0.00828724
KW4	0	0	0	0	0.0227899	0	0	0	0	0	0	0	0	0.00207181	0	0	0.00207181	0	0	0	0.00621543	0	0.00207181	0	0.0828724	0	0	0	0	0	0	0	0	0	0	0	0	0	0	0	0	0	0	0	0	0	0	0	0
KW5	0.00207181	0	0.00207181	0	0	0	0	0	0	0	0	0	0.00207181	0	0	0	0	0	0	0	0	0	0	0	0.236186	0	0	0	0	0	0	0	0	0	0	0	0	0	0	0	0	0	0	0	0	0	0	0	0
KW6	0	0	0	0	0.00207181	0	0	0.00207181	0	0	0	0	0	0	0	0.00207181	0	0	0	0	0	0	0	0	0.232043	0	0	0	0	0	0	0	0	0	0	0	0	0	0	0	0	0	0	0	0	0	0	0	0.00621543
KW7	0.00207181	0	0	0	0.00414362	0	0	0	0	0	0	0	0	0	0	0.00207181	0	0	0	0	0	0	0	0	0.439223	0.00207181	0	0	0	0	0	0	0	0	0	0	0	0	0	0	0	0	0	0	0	0	0	0	0
LC1	0	0	0	0.00207181	0	0	0	0	0	0	0	0	0.00207181	0	0	0	0	0	0	0	0.00207181	0	0	0	0	0	0	0	0	0	0	0	0	0	0	0	0	0	0	0	0	0	0	0	0	0	0	0	0
LC2	0	0	0	0	0.00207181	0	0	0	0	0.00414362	0	0	0	0	0	0.00828724	0	0	0	0	0	0	0.010359	0.00414362	0.0580106	0	0	0	0	0	0	0	0	0.00207181	0	0.00207181	0	0	0	0	0	0	0	0	0	0	0	0	0
LC3	0	0	0	0	0	0	0	0	0	0	0	0	0	0	0	0	0	0	0	0	0	0	0	0	0.0269335	0	0	0	0	0	0	0	0	0	0	0	0	0	0	0	0	0	0	0	0	0	0	0	0
LC4	0	0	0	0	0	0	0.00207181	0	0.0165745	0	0	0	0	0	0	0	0	0	0	0	0	0	0	0	0	0	0	0	0	0	0	0	0	0	0	0	0	0	0	0	0	0	0	0	0	0	0	0	0
LC5	0	0	0	0	0	0	0	0	0	0	0	0	0	0	0	0	0	0	0	0	0	0	0	0	0.182319	0.00414362	0	0	0	0	0	0	0	0	0	0	0	0	0	0	0	0	0	0	0	0	0	0	0
LC6	0	0	0	0	0	0	0	0	0.00207181	0	0	0.00414362	0.00414362	0	0	0	0	0	0	0	0	0	0	0	0.250689	0	0	0	0	0	0	0	0	0	0	0	0	0	0	0	0	0	0	0	0	0	0	0	0
SL1	0.00207181	0	0.00414362	0	0	0	0	0	0	0	0	0	0.00414362	0	0	0.00207181	0	0	0.00207181	0	0.0248617	0	0	0	0.219612	0	0	0.00207181	0.00207181	0.00207181	0	0	0	0.00207181	0.00207181	0	0.00621543	0.00207181	0	0.00207181	0	0.00621543	0	0.00621543	0	0	0	0	0
SL2	0	0	0	0	0	0	0	0	0	0	0	0	0	0	0	0	0	0	0	0	0	0	0	0.00207181	0.499306	0	0	0	0	0	0	0	0	0	0	0	0	0	0	0	0	0	0	0	0	0	0	0	0
SL4	0	0.00207181	0	0	0	0.00414362	0	0.00414362	0	0	0	0	0.00207181	0	0	0.00621543	0	0	0	0	0.00414362	0	0	0	0.482731	0	0	0	0	0	0	0	0	0	0	0	0	0	0	0	0	0	0	0	0	0	0	0	0
SL5	0	0	0.00207181	0	0	0.0165745	0	0	0	0	0	0	0.00414362	0	0	0	0.00207181	0.00207181	0	0	0.00414362	0	0.0207181	0	0.12638	0	0	0	0	0	0	0	0	0	0	0	0	0	0	0	0	0	0	0	0	0.00414362	0	0	0
SL6	0	0	0	0	0.00414362	0	0.00207181	0	0	0	0	0	0	0	0	0	0	0	0	0	0	0	0	0	0.644333	0	0	0	0	0	0	0	0	0	0	0	0	0	0	0	0	0	0	0	0	0	0	0	0
UC1	0.453726	0	0	0	0.00414362	0	0	0	0	0	0	0	0	0	0	0.497234	0	0	0	0	0	0	0.00207181	0.00207181	0.0165745	0	0	0	0	0	0	0	0	0	0	0	0	0	0	0	0	0	0	0	0	0	0	0	0
UC2	0	0	0	0	0.00207181	0	0	0	0	0.00207181	0	0.00207181	0	0	0	0	0	0	0	0	0	0	0	0	0.426793	0	0	0	0	0	0	0	0	0	0	0	0	0	0	0	0	0	0	0	0	0	0	0	0
UC3	0.00207181	0	0	0.00828724	0	0	0	0	0	0.00207181	0	0.00207181	0.00414362	0	0	0	0.00414362	0	0	0	0.00207181	0	0	0	0.0145027	0	0	0	0	0	0	0	0	0	0	0	0	0	0	0	0	0	0	0	0	0	0	0	0
UC4	0	0	0	0	0	0	0	0	0	0.00207181	0	0	0	0	0	0	0	0	0	0	0	0	0	0	0.227899	0	0	0	0	0	0	0	0	0	0	0	0	0	0	0	0	0	0	0	0	0	0	0	0
UC5	0	0	0	0.00207181	0	0	0	0	0	0	0	0.00621543	0	0	0	0	0	0	0	0	0.00207181	0	0	0	0.316987	0	0	0	0	0	0	0	0	0	0	0	0	0	0	0	0	0	0	0	0	0	0	0	0
UC6	0	0	0	0.00207181	0.00621543	0	0	0.00414362	0	0	0	0	0	0	0	0	0	0	0.00828724	0.00207181	0.0290053	0	0	0	0	0	0	0.00414362	0.00414362	0.00414362	0.00207181	0.00207181	0.00207181	0.00414362	0.00207181	0.010359	0.0124309	0	0.00414362	0.00207181	0.00207181	0.00414362	0.00414362	0.00621543	0.00207181	0	0	0	0
Grand Total	0.623614	0.0227899	0.00828724	0.0227899	0.200965	0.0372926	0.0290053	0.0414362	0.0517952	0.0145027	0.00828724	0.0186463	0.043508	0.00207181	0.0248617	0.665051	0.0455798	0.0248617	0.010359	0.00207181	0.306628	0.0145027	0.167817	0.113949	13.5517	0.0186463	0.00207181	0.00621543	0.00621543	0.00621543	0.00207181	0.00207181	0.00207181	0.00828724	0.00414362	0.0124309	0.0186463	0.00207181	0.00414362	0.00414362	0.00207181	0.010359	0.00414362	0.0124309	0.00207181	0.00414362	0.00207181	0.00207181	0.0165745
[truncated: 148 more columns]
