# Supplementary material for: Pathogen Detection and Resistome Analysis in Healthy Shelter Dogs Using Whole Metagenome Sequencing
Source: Pathogens. 2025 Jan 5;14(1):33. doi: 10.3390/pathogens14010033 (PMC11768137; doi:10.3390/pathogens14010033)
Supplement: Supplementary file 1 [file pathogens-14-00033-s001.zip › Supplementary table 4.xlsx]

## Sheet: Suppl Table 4
Supplementary Table 4: ARG signatures and reads associated with microbial genera in the fecal metagenome from fifty-eight dogs from ten shelters
Microbial Genus	Abundance of ARG signatures (%)	Abundance of ARG reads (%)	Number of ARG signatures	Number of ARG reads	Number of antibiotic class	Antibiotic classes	Pathogen
Bacteroides	32.4123	53.9768	1478	26053	7	Aminoglycosides, Beta-lactamases, Lincosamides, Macrolides, Mupirocin (Pseudomonic acid), Sulfonamides, Tetracyclines,	No
Unknown/NA	12.1491	5.85908	554	2828	12	Aminoglycosides, Beta-lactamases, Chloramphenicol, Glycopeptides, Lincosamides, Macrolides, Mupirocin (Pseudomonic acid), PLSA (Pleuromutilin, Lincosamide, and Streptogramin A), Quaternary Ammonium Compounds, Rifampin, Sulfonamides, Tetracyclines	No
Prevotella	9.36404	18.0247	427	8700	6	Beta-lactamases, Lincosamides, Macrolides, Mupirocin (Pseudomonic acid), PLSA (Pleuromutilin, Lincosamide, and Streptogramin A), Tetracyclines,	No
Blautia	3.37719	2.40951	154	1163	5	Aminoglycosides, Beta-lactamases, Glycopeptides, Mupirocin (Pseudomonic acid), Tetracyclines,	No
Fournierella	2.7193	2.86117	124	1381	4	Aminoglycosides, Glycopeptides, Lincosamides, , Tetracyclines,	No
Clostridium	2.2807	0.720989	104	348	8	Aminoglycosides, Chloramphenicol, Glycopeptides, Lincosamides, Macrolides, Mupirocin (Pseudomonic acid), PLSA (Pleuromutilin, Lincosamide, and Streptogramin A), Tetracyclines,	yes
Tyzzerella	2.21491	0.333561	101	161	5	Aminoglycosides, Beta-lactamases, Chloramphenicol, PLSA (Pleuromutilin, Lincosamide, and Streptogramin A), Tetracyclines,	No
Butyricicoccus	1.64474	0.590466	75	285	4	Lincosamides, Macrolides, PLSA (Pleuromutilin, Lincosamide, and Streptogramin A), Tetracyclines,	No
Escherichia	1.60088	0.874303	73	422	4	Aminoglycosides, Beta-lactamases, SulfonamidesTetracyclines,	yes
Ruminococcus	1.51316	0.310771	69	150	4	Glycopeptides, , Mupirocin (Pseudomonic acid), PLSA (Pleuromutilin, Lincosamide, and Streptogramin A), Tetracyclines,	No
Parabacteroides	1.49123	1.22237	68	590	4	Beta-lactamases, Lincosamides, Macrolides, Tetracyclines,	No
Anaerotignum	1.44737	0.640189	66	309	5	Aminoglycosides, Glycopeptides, Lincosamides, Macrolides, Tetracyclines,	No
Faecalibacterium	1.35965	1.64502	62	794	3	Aminoglycosides, , Lincosamides, , Tetracyclines,	No
Allobaculum	1.20614	0.897093	55	433	2	Lincosamides, , Tetracyclines,	No
Massilimicrobiota	1.07456	0.345992	49	167	1	Tetracyclines,	No
Mediterraneibacter	1.07456	0.50345	49	243	2	PLSA (Pleuromutilin, Lincosamide, and Streptogramin A), Tetracyclines,	No
Turicibacter	1.00877	0.356351	46	172	4	Aminoglycosides, Glycopeptides, Macrolides, Tetracyclines,	No
Prevotellamassilia	0.964912	1.2348	44	596	3	Macrolides, Mupirocin (Pseudomonic acid), , Tetracyclines,	No
Dorea	0.942982	0.242402	43	117	4	Lincosamides, Mupirocin (Pseudomonic acid), PLSA (Pleuromutilin, Lincosamide, and Streptogramin A), Tetracyclines,	No
Faecalimonas	0.942982	0.3087	43	149	4	Glycopeptides, , Mupirocin (Pseudomonic acid), PLSA (Pleuromutilin, Lincosamide, and Streptogramin A), Tetracyclines,	No
Anaerotruncus	0.921053	0.200965	42	97	1	Tetracyclines,	No
Holdemania	0.767544	0.246545	35	119	1	Tetracyclines,	No
Fusicatenibacter	0.745614	0.116021	34	56	1	Tetracyclines,	No
Agathobaculum	0.635965	0.304556	29	147	2	PLSA (Pleuromutilin, Lincosamide, and Streptogramin A), Tetracyclines,	No
Collinsella	0.635965	0.178176	29	86	2	Macrolides, Tetracyclines,	No
Alcanivorax	0.614035	0.0766569	28	37	3	Beta-lactamases, Lincosamides, Macrolides,	No
Dysosmobacter	0.614035	0.499306	28	241	3	Glycopeptides, PLSA (Pleuromutilin, Lincosamide, and Streptogramin A), Tetracyclines,	No
Mediterranea	0.570175	0.109806	26	53	3	Beta-lactamases, Lincosamides, Macrolides,	No
Megasphaera	0.570175	0.377069	26	182	2	Lincosamides, , Tetracyclines,	No
Streptococcus	0.548246	0.337705	25	163	3	Lincosamides, Macrolides, Tetracyclines,	yes
Barnesiella	0.504386	0.258976	23	125	4	Lincosamides, Macrolides, Mupirocin (Pseudomonic acid), , Tetracyclines,	No
Campylobacter	0.504386	0.358423	23	173	2	Beta-lactamases, , Tetracyclines,	yes
Helicobacter	0.504386	0.087016	23	42	3	Beta-lactamases, , Macrolides, Tetracyclines,	No
Lacrimispora	0.504386	0.182319	23	88	2	Aminoglycosides, Tetracyclines,	No
Massilimaliae	0.460526	0.105662	21	51	2	Aminoglycosides, Tetracyclines,	No
Alistipes	0.438596	0.124309	20	60	2	Mupirocin (Pseudomonic acid), , Tetracyclines,	No
Bifidobacterium	0.438596	0.113949	20	55	2	Lincosamides, , Tetracyclines,	No
Paraprevotella	0.416667	0.134668	19	65	2	Beta-lactamases, , Tetracyclines,	No
Roseburia	0.416667	0.116021	19	56	3	Aminoglycosides, , Lincosamides, , Tetracyclines,	No
Absiella	0.372807	0.0725133	17	35	2	Glycopeptides, Tetracyclines,	No
Enterocloster	0.372807	0.0849442	17	41	2	Aminoglycosides, Tetracyclines,	No
Anaerostipes	0.350877	0.28591	16	138	2	Glycopeptides, Tetracyclines,	No
Lactobacillus	0.328947	0.157457	15	76	4	Aminoglycosides, , Lincosamides, Macrolides, Tetracyclines,	No
Phascolarctobacterium	0.328947	0.120165	15	58	4	Aminoglycosides, Beta-lactamases, , Macrolides, Tetracyclines,	No
Enterococcus	0.307018	0.0414362	14	20	3	Aminoglycosides, PLSA (Pleuromutilin, Lincosamide, and Streptogramin A), Tetracyclines,	yes
Intestinimonas	0.307018	0.219612	14	106	2	Glycopeptides, Tetracyclines,	No
Pseudoflavonifractor	0.307018	0.109806	14	53	2	Glycopeptides, Tetracyclines,	No
Phocea	0.285088	0.0517952	13	25	2	PLSA (Pleuromutilin, Lincosamide, and Streptogramin A), Tetracyclines,	No
Anaerobutyricum	0.263158	0.0953032	12	46	2	PLSA (Pleuromutilin, Lincosamide, and Streptogramin A), Tetracyclines,	No
Lawsonibacter	0.263158	0.053867	12	26	2	Glycopeptides, Tetracyclines,	No
Slackia	0.263158	0.111878	12	54	2	Macrolides, Tetracyclines,	No
Sutterella	0.241228	0.0331489	11	16	1	Tetracyclines,	No
Angelakisella	0.219298	0.0414362	10	20	3	Aminoglycosides, , Lincosamides, , Tetracyclines,	No
Aquabacterium	0.219298	0.0372926	10	18	1	Beta-lactamases, ,	No
Butyricimonas	0.219298	0.0331489	10	16	3	Aminoglycosides, Beta-lactamases, , Tetracyclines,	No
Coprococcus	0.219298	0.0372926	10	18	3	Glycopeptides, PLSA (Pleuromutilin, Lincosamide, and Streptogramin A), Tetracyclines,	No
Staphylococcus	0.219298	0.0932314	10	45	5	Aminoglycosides, Beta-lactamases, Quaternary Ammonium Compounds, , Tetracyclines, Trimethoprim	yes
Acidaminococcus	0.197368	0.0352208	9	17	1	Tetracyclines,	No
Duncaniella	0.197368	0.0248617	9	12	1	Tetracyclines,	No
Parasutterella	0.197368	0.14917	9	72	1	Tetracyclines,	No
Ruthenibacterium	0.197368	0.0393644	9	19	1	Tetracyclines,	No
Anaerosporobacter	0.175439	0.0745851	8	36	3	Aminoglycosides, Macrolides, Tetracyclines,	No
Stenotrophomonas	0.153509	0.0455798	7	22	1	Aminoglycosides,	No
Brachyspira	0.131579	0.0145027	6	7	1	Beta-lactamases, ,	yes
Ralstonia	0.131579	0.0165745	6	8	2	Beta-lactamases, Fluoroquinolones, ,	No
Corynebacterium	0.109649	0.0145027	5	7	3	Aminoglycosides, Macrolides, Tetracyclines,	No
Flavonifractor	0.109649	0.010359	5	5	1	Glycopeptides,	No
Fusobacterium	0.109649	0.0621543	5	30	2	Beta-lactamases, Mupirocin (Pseudomonic acid), ,	No
Mailhella	0.109649	0.0207181	5	10	1	Tetracyclines,	No
Acetivibrio	0.0877193	0.0890878	4	43	1	Tetracyclines,	No
Harryflintia	0.0877193	0.0124309	4	6	2	Aminoglycosides, Tetracyclines,	No
Megamonas	0.0877193	0.00828724	4	4	2	Mupirocin (Pseudomonic acid), , Tetracyclines,	No
Olsenella	0.0877193	0.0269335	4	13	1	Tetracyclines,	No
Virgibacillus	0.0877193	0.128452	4	62	1	Lincosamides, ,	No
Eisenbergiella	0.0657895	0.0580106	3	28	1	Tetracyclines,	No
Provencibacterium	0.0657895	0.0165745	3	8	1	Tetracyclines,	No
Romboutsia	0.0657895	0.00621543	3	3	1	Lincosamides, ,	No
Trichuris	0.0657895	0.0124309	3	6	2	Beta-lactamases, Sulfonamides, ,	yes
Acinetobacter	0.0438596	0.00414362	2	2	2	Aminoglycosides, Macrolides,	No
Catabacter	0.0438596	0.00414362	2	2	1	Tetracyclines,	No
Clostridioides	0.0438596	0.0145027	2	7	1	Tetracyclines,	yes
Coprobacter	0.0438596	0.00621543	2	3	1	Tetracyclines,	No
Eubacterium	0.0438596	0.00414362	2	2	2	Mupirocin (Pseudomonic acid), , Tetracyclines,	No
Mitsuokella	0.0438596	0.0165745	2	8	2	Lincosamides, , Tetracyclines,	No
Proteus	0.0438596	0.00414362	2	2	2	Aminoglycosides, Chloramphenicol,	yes
Providencia	0.0438596	0.00414362	2	2	2	Sulfonamides, Tetracyclines,	No
Thalassococcus	0.0438596	0.00414362	2	2	1	Tetracyclines,	No
Acetatifactor	0.0219298	0.00414362	1	2	1	Tetracyclines,	No
Bacillus	0.0219298	0.00207181	1	1	1	Glycopeptides,	No
Bittarella	0.0219298	0.00207181	1	1	1	Tetracyclines,	No
Caecibacter	0.0219298	0.00414362	1	2	1	Tetracyclines,	No
Candidatus	0.0219298	0.00207181	1	1	1	Tetracyclines,	No
Curvibacter	0.0219298	0.00207181	1	1	1	Fluoroquinolones, ,	No
Drancourtella	0.0219298	0.00207181	1	1	1	Glycopeptides,	No
Enorma	0.0219298	0.00621543	1	3	1	Tetracyclines,	No
Enterobacter	0.0219298	0.00207181	1	1	1	Fluoroquinolones, ,	yes
Gordonibacter	0.0219298	0.00207181	1	1	1	Tetracyclines,	No
Lachnoclostridium	0.0219298	0.00207181	1	1	1	Aminoglycosides,	No
Massilioclostridium	0.0219298	0.010359	1	5	1	Tetracyclines,	No
Muribaculum	0.0219298	0.00207181	1	1	1	Mupirocin (Pseudomonic acid), ,	No
Negativibacillus	0.0219298	0.0227899	1	11	1	Tetracyclines,	No
Salmonella	0.0219298	0.00414362	1	2	1	Sulfonamides, ,	yes
Senegalimassilia	0.0219298	0.00207181	1	1	1	Tetracyclines,	No
Sphingopyxis	0.0219298	0.0310771	1	15	1	Sulfonamides, ,	No
Veillonella	0.0219298	0.00207181	1	1	1	Lincosamides, ,	No
Grand Total	100	100	4560	48267
