# Supplementary material for: Pathogen Detection and Resistome Analysis in Healthy Shelter Dogs Using Whole Metagenome Sequencing
Source: Pathogens. 2025 Jan 5;14(1):33. doi: 10.3390/pathogens14010033 (PMC11768137; doi:10.3390/pathogens14010033)
Supplement: Supplementary file 1 [file pathogens-14-00033-s001.zip › Supplementary table 5.xlsx]

## Sheet: Suppl Table 5
Supplementary Table 5: Prevalence of pathogens and antibiotic resistant genes detected in pathogens
Pathogen	PATHOGEN CLASSIFICATION	PATHOGEN SPECIES	Number dogs Positive for pathogen	Number of Shelters Positive for pathogen	% Dogs Positive for pathogen	% Shelter Positive for pathogen	ARG in pathogen	Number of antibiotic class	Number of dogs positive for resitant pathogen	% of dogs positive for resistant pathogen	Number of shelters positive for resistant pathogen	% of shelters positive for resistant pathogen	Pathogen positive Dog ID	Resistant Pathogen positive Dog ID
Bacteria	Known canine pathogen	Bordetella bronchiseptica	1	1	1.72414	10	No						KR7
Virus		Carnivore bocaparvovirus 1-Canine Minute virus	1	1	1.72414	10	No						KR4
virus		Carnivore protoparvovirus 1 - Canine Parvovirus	3	2	5.17241	20	No						KR5 (, KW1, KW3
Bacteria	Known or potentially zoonotic pathogen	Salmonella enterica	1	1	1.72414	10	Yes	1	1	1.72414	1	10	KW1	KW1 ( Sulfonamides)
Bacteria		Mycobacterium tuberculosis	2	2	3.44828	20	No						AB3, SL4
Bacteria		Brachyspira pilosicoli	3	2	5.17241	20	Yes	1	2	3.44828	2	20	KR6, KR7, CC1	CC1 (Beta-lactamases), KR6 (Beta-lactamases)
Protozoa		Balamuthia mandrillaris	4	2	6.89655	20	No						LC1, LC3, KW3, KW6
Bacteria		Clostridium botulinum	6	4	10.3448	40	Yes	1	1	1.72414	1	10	LC1, LC3, LC5, UC3, SL2, KW1	LC3 (Mupirocin (Pseudomonic acid))
Protozoa		Toxoplasma gondii	7	5	12.069	50	No						BC1, LC2,LC6, AB2, AB3, SL2, JO2
Nematode		Trichuris trichiura	8	5	13.7931	50	Yes	2	3	5.17241	3	30	BC2, BC4, BC7, CC4, UC5, AB6, KW2, KW3	BC4 (Beta-lactamases), KW2 ( Sulfonamides), UC5 ( Beta-lactamases)
Bacteria		Clostridioides difficile	10	9	17.2414	90	Yes	1	2	3.44828	2	20	KR3, BC5, LC4, UC2, AB2, SL4, BR2, JO2, JO3, KW5	KR3 (Tetracyclines), LC4 (Tetracyclines)
Bacteria		Clostridium perfringens	11	8	18.9655	80	Yes	2	3	5.17241	3	30	KR5, KR6, BC4, CC3, LC3, UC1, AB4, AB8, JO2, JO4, KW2	JO2 (Tetracyclines), KR5 (Tetracyclines), LC3 (Mupirocin (Pseudomonic acid))
Bacteria		Campylobacter jejuni	12	6	20.6897	60	Yes	2	3	5.17241	2	20	KR5, KR6, CC4, CC6, LC6, UC2, AB1, AB2, AB6, AB7, KW3, KW6	AB7 (Beta-lactamases, Tetracyclines), KW3 (Beta-lactamases), KW6 (Beta-lactamases, Tetracyclines)
Bacteria		Helicobacter canis	38	10	65.5172	100	No						KR5, KR6, KR7, BC1, BC2, BC4, BC5, BC7, CC1, CC2, CC3, CC4, CC6, LC3, LC5, LC6, UC2, UC4, UC6, AB3, AB4, AB6, AB8, SL1, SL2, SL5, SL6, BR1, BR2, JO2, JO3, JO4, JO5, JO6, KW2, KW4, KW5, KW6
Bacteria		Campylobacter upsaliensis	44	10	75.8621	100	No						KR3, KR4, KR5, KR6, KR7, BC1, BC2, BC4, BC5, CC3, CC4, LC2, LC3, LC5, LC6, UC1, UC2, UC3, UC4, UC5, AB1, AB2, AB4, AB5, AB6, AB7, AB8, SL1, SL2, SL6, BR1, BR2, JO1, JO2, JO3, JO4, JO5, KW1, KW2, KW3, KW4, KW6, KW7
bacteria	Opportunistic pathogen (Canine and Human)	Enterobacter cloacae	1	1	1.72414	10	Yes	1	1	1.72414	1	10	BC4	BC4 (Fluoroquinolones)
bacteria		Enterobacter ludwigii	1	1	1.72414	10	No						BR1
bacteria		Enterococcus faecalis	1	1	1.72414	10	No						BC3
Bacteria		Pasteurella multocida	1	1	1.72414	10	No						KR7
Bacteria		Streptococcus canis	1	1	1.72414	10	No						BR2
Bacteria		Streptococcus mitis	1	1	1.72414	10	No						LC1
Bacteria		Streptococcus sinensis	1	1	1.72414	10	No						JO1
Mold		Alternaria alternata	1	1	1.72414	10	No						AB2
Mold		Fusarium proliferatum	1	1	1.72414	10	No						UC3
Yeast		Candida parapsilosis	1	1	1.72414	10	No						BR1
Yeast		Malassezia sp.	1	1	1.72414	10	No						JO1
Yeast		Malassezia sympodialis	1	1	1.72414	10	No						BR1
Bacteria		Proteus mirabilis	2	2	3.44828	20	Yes	2	2	3.44828	2	20	SL5, JO6	JO6 (Chloramphenicol), SL5 (Aminoglycosides)
Bacteria		Streptococcus pasteurianus	2	2	3.44828	20	Yes	1	1	1.72414	1	10	KR6, BC4	BC4 (Tetracyclines)
Mold		Saksenaea oblongispora	2	2	3.44828	20	No						JO6, KW4
Yeast		Malassezia globosa	2	2	3.44828	20	No						SL6, BR1
Bacteria		Staphylococcus epidermidis	3	3	5.17241	30	Yes	3	2	3.44828	2	20	AB2, BR1, JO1	BR1 (Aminoglycosides, Beta-lactamases), JO1 (Aminoglycosides, Beta-lactamases, Trimethoprim)
Mold		Fusarium fracticaudum	3	3	5.17241	30	No						SL4, BR1, JO1
Bacteria		Staphylococcus aureus	5	4	8.62069	40	Yes	3	2	3.44828	2	20	KR5, BC4, BC7, LC1, SL5	KR5 (Tetracyclines), SL5 (Aminoglycosides, Quaternary Ammonium Compounds, Tetracyclines)
Yeast		Malassezia restricta	5	5	8.62069	50	No						LC4, UC3, AB2, SL4, BR1
Virus		Unknown Enterovirus	6	4	10.3448	40	No						UC3, AB2, AB3, AB7, SL5, SL6
bacteria		Enterococcus hirae	9	6	15.5172	60	Yes	2	5	8.62069	4	40	KR5, CC4, CC6, UC2, AB1, AB2, AB4, SL5, KW5	AB1 (PLSA (Pleuromutilin, Lincosamide, and Streptogramin A)), AB4 (PLSA (Pleuromutilin, Lincosamide, and Streptogramin A)), CC6 (PLSA (Pleuromutilin, Lincosamide, and Streptogramin A)), KW5 (Aminoglycosides, PLSA (Pleuromutilin, Lincosamide, and Streptogramin A)), SL5 (Aminoglycosides)
bacteria		Enterococcus faecium	27	10	46.5517	100	Yes	3	1	1.72414	1	10	KR3, KR5, BC2, BC3, BC5, CC1, CC2, CC3, CC4, CC6, CC7, LC6, UC2, UC5, AB4, AB5, AB6, AB8, SL1, SL2, SL4, BR1, JO1, JO4, JO6, KW6	SL1 ((Aminoglycosides, PLSA (Pleuromutilin, Lincosamide, and Streptogramin A), Tetracyclines)
Bacteria		Streptococcus gallolyticus	30	8	51.7241	80	Yes	2	6	10.3448	5	50	KR3, KR5, KR6, BC2, BC3, BC4, CC1, CC2, CC3, CC4, CC6, CC7, AB1, AB4, AB5, AB6, AB7, AB8, SL2, SL6, BR1, JO5, JO6, KW1, KW2, KW3, KW4, KW5, KW6, KW7	AB7 (Macrolides), BC4 (Tetracyclines), CC6 (Tetracyclines), KR3 (Macrolides), KR5 (Macrolides), KW2,( Tetracyclines)
Bacteria		Escherichia coli	30	9	51.7241	90	Yes	4	19	32.7586	8	80	KR2, KR3, KR4, KR5, KR6, KR7, BC2, BC4, BC5, CC4, CC6, CC7, LC2, LC4, LC5, UC1, UC3, UC6, SL1, SL4, SL5, SL6, BR1, BR2, JO2, JO6, KW1, KW2, KW3, KW4	BC4 Beta-lactamases, , , , , , , , , , BC5, Beta-lactamases, , , , , , , , , , BR1, Beta-lactamases, , , , , , , , Tetracyclines, BR2, Beta-lactamases, , , , , , , , Tetracyclines, CC4, Beta-lactamases, , , , , , , , , , CC6, , , , , , , , , , Tetracyclines, CC7, , , , , , , , , Sulfonamides, , JO2, Beta-lactamases, , , , , , , , , , KR3, Beta-lactamases, , , , , , , , , , KR4, Beta-lactamases, ,…
bacteria	Other animal pathogen	Aeromonas hydrophila	1	1	1.72414	10	No						KW3
Bacteria		Brachyspira hyodysenteriae	1	1	1.72414	10	No						BC4
Bacteria		Campylobacter fetus	1	1	1.72414	10	No						BC1
bacteria		Lactococcus piscium	1	1	1.72414	10	No						UC3
Bacteria		Streptococcus pyogenes	1	1	1.72414	10	No						CC1
bacteria		Lactococcus petauri	3	2	5.17241	20	No						BC7, CC4, CC6
bacteria		Lactococcus garvieae	4	3	6.89655	30	No						KR7, CC4, CC6, AB7
Bacteria		Streptococcus suis	4	3	6.89655	30	Yes	2	3	5.17241	2	20	KR3, KR5, BC4, KW2	KR3 (Lincosamides, Tetracyclines), KR5 (Lincosamides), KW2 (Tetracyclines)
Bacteria		Streptococcus agalactiae	4	4	6.89655	40	Yes	1	1	1.72414	1	10	KR5, LC5, AB6, KW7	KR5 (Tetracyclines)
bacteria		Lactococcus raffinolactis	5	1	8.62069	10	No						UC1, UC2, UC3, UC4, UC5
Bacteria		Brachyspira intermedia	5	3	8.62069	30	No						KR3, BC1, BC4, BC5, KW4
bacteria		Clostridium spiroforme	15	6	25.8621	60	Yes	1	1	1.72414	1	10	KR3, CC2, CC3, CC4, CC5, CC6, UC1, UC3, AB1, AB5, JO2, JO3, JO5, JO6, KW4	JO2 (Chloramphenicol)
Bacteria		Chlamydia abortus	47	10	81.0345	100	No						KR3, KR5, KR7, BC2, BC3, BC4, BC5, CC1, CC2, LC2, LC4, LC5, LC6, UC1, UC2, UC3, UC4, UC5, UC6, AB1, AB2, AB3, AB4, AB5, AB6, AB7, AB8, SL1, SL2, SL4, SL5, SL6, BR1, BR2, JO1, JO2, JO3, JO4, JO5, JO6, KW1, KW2, KW3, KW4, KW5, KW6, KW7
